# Supplementary material for: What evidence exists regarding the effects of photovoltaic panels on biodiversity? A critical systematic map protocol
Source: Environ Evid. 2022 Nov 29;11:36. doi: 10.1186/s13750-022-00291-x (PMC11378789; doi:10.1186/s13750-022-00291-x)
Supplement: Supplementary file 2 — Additional file 2. Test list indexation and comprehensiveness. [file 13750_2022_291_MOESM2_ESM.xlsx]

## Sheet: README
Dataset Name	Additional file 2. Test list indexation and search string comprehensiveness.xlsx
Author	Alix Lafitte
Date	2022-06-20
Tables
README	metadata concerning the document, pages
Test list	List of indexed and retrieved test list articles
Acronyms
WOSCC	Web of Science Core Collection
BA	Biological Abstracts
ZR	Zoological Records
General rules for coding
\	corresponds to an empty cell
NA	NA is used as a substitute for "not applicable"
NB : ZR comprehensiveness was not assessed because we believed that WOSCC, BA and Scopus, three databases with high indexation levels and 100 % comprehensiveness were enough to assess the comprehensiveness of our search string. We nevertheless tested the indexation of the unique article neither retrieved by the other three databases in ZR.

## Sheet: Test list
Author	Title	Year	Journal	Volume	Issue	Start Page	End Page	DOI	Indexed in WOSCC (17/06/2022)	Indexed in Scopus (20/06/2022)	Indexed in BA (17/06/2022)	Indexed in ZR (17/06/2022)	Retrieved in WOSCC (17/06/2022)	Retrieved in Scopus (20/06/2022)	Retrieved in BA (17/06/2022)	Retrieved in ZR (17/06/2022)
Armstrong, A; Ostle, NJ; Whitaker, J	Solar park microclimate and vegetation management effects on grassland carbon cycling	2016	Environmental Research Letters	11	7	NA	NA	10.1088/1748-9326/11/7/074016	Yes	Yes	No	\	Yes	Yes	No	\
Black, TV; Robertson, BA	How to disguise evolutionary traps created by solar panels	2020	JOURNAL OF INSECT CONSERVATION	24	2	241	247	10.1007/s10841-019-00191-5	Yes	Yes	Yes	\	Yes	Yes	Yes	\
Blaho, M; Egri, A; Barta, A; Antoni, G; Kriska, G; Horvath, G	How can horseflies be captured by solar panels? A new concept of tabanid traps using light polarization and electricity produced by photovoltaics	2012	VETERINARY PARASITOLOGY	189	2-4	353	365	10.1016/j.vetpar.2012.04.016	Yes	Yes	Yes	\	Yes	Yes	Yes	\
Bousselot, J; Slabe, T; Klett, J; Koski, R	Photovoltaic array influences the growth of green roof plants	2017	Journal of Living Architecture	4	3	9	18	NA	No	No	No	No	NA	NA	NA	NA
DeVault, TL; Seamans, TW; Schmidt, JA; Belant, JL; Blackwell, BF; Mooers, N; Tyson, LA; Van Pelt, L	Bird use of solar photovoltaic installations at US airports: Implications for aviation safety	2014	LANDSCAPE AND URBAN PLANNING	122	NA	122	128	10.1016/j.landurbplan.2013.11.017	Yes	Yes	Yes	\	Yes	Yes	Yes	\
Dorado-Morales, P; Vilanova, C; Pereto, J; Codoner, FM; Ramon, D; Porcar, M	A highly diverse, desert-like microbial biocenosis on solar panels in a Mediterranean city	2016	SCIENTIFIC REPORTS	6	NA	NA	NA	10.1038/srep29235	Yes	Yes	Yes	\	Yes	Yes	Yes	\
Fritz, B; Horvath, G; Hunig, R; Pereszlenyi, A; Egri, A; Guttmann, M; Schneider, M; Lemmer, U; Kriska, G; Gomard, G	Bioreplicated coatings for photovoltaic solar panels nearly eliminate light pollution that harms polarotactic insects	2020	PLOS ONE	15	12	NA	NA	10.1371/journal.pone.0243296	Yes	Yes	No	\	Yes	Yes	No	\
Graham, M; Ates, S; Melathopoulos, AP; Moldenke, AR; DeBano, SJ; Best, LR; Higgins, CW	Partial shading by solar panels delays bloom, increases floral abundance during the late-season for pollinators in a dryland, agrivoltaic ecosystem	2021	SCIENTIFIC REPORTS	11	1	NA	NA	10.1038/s41598-021-86756-4	Yes	Yes	Yes	\	Yes	Yes	Yes	\
Guiller, C; Affre, L; Deschamps-Cottin, M; Geslin, B; Kaldonski, N; Tatoni, T	Impacts of solar energy on butterfly communities in mediterranean agro-ecosystems	2017	ENVIRONMENTAL PROGRESS & SUSTAINABLE ENERGY	36	6	1817	1823	10.1002/ep.12626	Yes	Yes	No	\	Yes	Yes	No	\
Hernandez, RR; Tanner, KE; Haji, S; Parker, IM; Pavlik, BM; Moore-O'Leary, KA	Simulated Photovoltaic Solar Panels Alter the Seed Bank Survival of Two Desert Annual Plant Species	2020	PLANTS-BASEL	9	9	NA	NA	10.3390/plants9091125	Yes	Yes	Yes	\	Yes	Yes	Yes	\
Horvath, G; Blaho, M; Egri, A; Kriska, G; Seres, I; Robertson, B	Reducing the Maladaptive Attractiveness of Solar Panels to Polarotactic Insects	2010	CONSERVATION BIOLOGY	24	6	1644	1653	10.1111/j.1523-1739.2010.01518.x	Yes	Yes	Yes	\	Yes	Yes	Yes	\
Jahanfar, A; Drake, J; Sleep, B; Margolis, L	Evaluating the shading effect of photovoltaic panels on green roof discharge reduction and plant growth	2019	JOURNAL OF HYDROLOGY	568	NA	919	928	10.1016/j.jhydrol.2018.11.019	Yes	Yes	Yes	\	Yes	Yes	Yes	\
Kosciuch, K; Riser-Espinoza, D; Gerringer, M; Erickson, W	A summary of bird mortality at photovoltaic utility scale solar facilities in the Southwestern US	2020	PLOS ONE	15	4	NA	NA	10.1371/journal.pone.0232034	Yes	Yes	Yes	\	Yes	Yes	Yes	\
Liu, Y; Zhang, RQ; Huang, Z; Cheng, Z; Lopez-Vicente, M; Ma, XR; Wu, GL	Solar photovoltaic panels significantly promote vegetation recovery by modifying the soil surface microhabitats in an arid sandy ecosystem	2019	LAND DEGRADATION & DEVELOPMENT	30	18	2177	2186	10.1002/ldr.3408	Yes	Yes	Yes	\	Yes	Yes	Yes	\
Nash, C; Clough, J; Gedge, D; Lindsay, R; Newport, D; Ciupala, MA; Connop, S	Initial insights on the biodiversity potential of biosolar roofs: a London Olympic Park green roof case study	2016	ISRAEL JOURNAL OF ECOLOGY & EVOLUTION	62	1-2	74	87	10.1080/15659801.2015.1045791	Yes	Yes	Yes	\	Yes	Yes	Yes	\
Pérez-de-los-Reyes, C; Ormeno, MS; Ortiz-Villajos, JAA; Navarro, FJC; Gallego, JC; Lopez, RM; Berenguer, FR; Carretero, O	REVEGETATION IN SOLAR PHOTOVOLTAIC FARMS IN MEDITERRANEAN AREAS	2013	Fresenius Environmental Bulletin	22	12a	3680	3688	NA	Yes	Yes	No	\	Yes	Yes	No	\
Porcar, M; Louie, KB; Kosina, SM; Van Goethem, MW; Bowen, BP; Tanner, K; Northen, TR	Microbial Ecology on Solar Panels in Berkeley, CA, United States	2018	FRONTIERS IN MICROBIOLOGY	9	NA	NA	NA	10.3389/fmicb.2018.03043	Yes	Yes	No	\	Yes	Yes	No	\
Schindler, BY; Blaustein, L; Lotan, R; Shaloma, H; Kadas, GJ; Seifan, M	Green roof and photovoltaic panel integration: Effects on plant and arthropod diversity and electricity production	2018	JOURNAL OF ENVIRONMENTAL MANAGEMENT	225	NA	288	299	10.1016/j.jenvman.2018.08.017	Yes	Yes	Yes	\	Yes	Yes	Yes	\
Suuronen, A; Munoz-Escobar, C; Lensu, A; Kuitunen, M; Celis, NG; Astudillo, PE; Ferru, M; Taucare-Rios, A; Miranda, M; Kukkonen, JVK	The Influence of Solar Power Plants on Microclimatic Conditions and the Biotic Community in Chilean Desert Environments	2017	ENVIRONMENTAL MANAGEMENT	60	4	630	642	10.1007/s00267-017-0906-4	Yes	Yes	Yes	\	Yes	Yes	Yes	\
Szaz, D; Mihalyi, D; Farkas, A; Egri, A; Barta, A; Kriska, G; Robertson, B; Horvath, G	Polarized light pollution of matte solar panels: anti-reflective photovoltaics reduce polarized light pollution but benefit only some aquatic insects	2016	JOURNAL OF INSECT CONSERVATION	20	4	663	675	10.1007/s10841-016-9897-3	Yes	Yes	Yes	\	Yes	Yes	Yes	\
Tanner, KE; Moore-O'Leary, KA; Parker, IM; Pavlik, BM; Haji, S; Hernandez, RR	Microhabitats associated with solar energy development alter demography of two desert annuals	2021	ECOLOGICAL APPLICATIONS	31	6	NA	NA	10.1002/eap.2349	Yes	Yes	Yes	\	Yes	Yes	Yes	\
Tanner, KE; Moore-O'leary, KA; Parker, IM; Pavlik, BM; Hernandez, RR	Simulated solar panels create altered microhabitats in desert landforms	2020	ECOSPHERE	11	4	NA	NA	10.1002/ecs2.3089	Yes	Yes	Yes	\	Yes	Yes	Yes	\
Tanner, K; Molina-Menor, E; Latorre-Perez, A; Vidal-Verdu, A; Vilanova, C; Pereto, J; Porcar, M	Extremophilic microbial communities on photovoltaic panel surfaces: a two-year study	2020	MICROBIAL BIOTECHNOLOGY	13	6	1819	1830	10.1111/1751-7915.13620	Yes	Yes	Yes	\	Yes	Yes	Yes	\
Tanner, K; Marti, JM; Belliure, J; Fernandez-Mendez, M; Molina-Menor, E; Pereto, J; Porcar, M	Polar solar panels: Arctic and Antarctic microbiomes display similar taxonomic profiles	2018	ENVIRONMENTAL MICROBIOLOGY REPORTS	10	1	75	79	10.1111/1758-2229.12608	Yes	Yes	Yes	\	Yes	Yes	Yes	\
Visser, E; Perold, V; Ralston-Paton, S; Cardenal, AC; Ryan, PG	Assessing the impacts of a utility-scale photovoltaic solar energy facility on birds in the Northern Cape, South Africa	2019	RENEWABLE ENERGY	133	NA	1285	1294	10.1016/j.renene.2018.08.106	Yes	Yes	No	\	Yes	Yes	No	\
Walston, LJ; Rollins, KE; LaGory, KE; Smith, KP; Meyers, SA	A preliminary assessment of avian mortality at utility-scale solar energy facilities in the United States	2016	RENEWABLE ENERGY	92	NA	405	414	10.1016/j.renene.2016.02.041	Yes	Yes	No	\	Yes	Yes	No	\
Indexation/Comprehensiveness									25	25	18	\	25	25	18	\
%									96.1538	96.1538	72	\	100	100	100	\
