# Supplementary material for: What evidence exists regarding the effects of photovoltaic panels on biodiversity? A critical systematic map protocol
Source: Environ Evid. 2022 Nov 29;11:36. doi: 10.1186/s13750-022-00291-x (PMC11378789; doi:10.1186/s13750-022-00291-x)
Supplement: Supplementary file 4 — Additional file 4. Screening pilot-testing. [file 13750_2022_291_MOESM4_ESM.xlsx]

## Sheet: README
Document Name	Additional File 4. Screening pilot testing.xlsx
Author	Alix Lafitte
Date	2022-09-27
Tables
README	Basic information to understand and use this document
SOLAIRE-PB screening	Screening of all citations extracted from the literature search and from the call for grey literature
Legend of attributes
ID	article's unique ID within our review
Source	article's source: 'WOSCC' Web of Science Core Collection; 'BA' Biological Abstract; 'ZR' Zoological Records
Legend of acronyms
NA	NA is used as a substitute for "not applicable"
\	No value (usually used when screening has been stopped at previous stages)
CSP	Concentrated Solar Power
PE/ICO	Population - Exposure/Intervention - Comparator - Outcome
X	Irrelevant
Full-Text screening procedure
Language criterion	Procedure			Decision
English	Proceed to next criterion
French	Proceed to next criterion
Other!	Stop			=> No
Document_type criterion	Procedure			Decision
Journal_article	Proceed to next criterion
Book_chapter	Proceed to next criterion
Technosol_report	Proceed to next criterion
Conf_proceedings	Proceed to next criterion
Preprint	Proceed to next criterion
PhD_thesis	Proceed to next criterion
MSc_thesis	Proceed to next criterion
Poster!	Stop			=> No
Conf_abstract!	Stop			=> No
Presentation!	Stop			=> No
Editorial_material!	Stop			=> No
Letter_news!	Stop			=> No
Dataset!	Stop			=> No
NA	Not applicable based on prior decisions
Document_content criterion	Procedure			Decision
Study	Proceed to next criterion
Review	Proceed to next criterion
Meta_analysis	Proceed to next criterion
Modelling	Proceed to next criterion
Opinion_paper!	Stop			=> No
NA	Not applicable based on prior decisions
Population criterion	Procedure			Decision
Yes	Proceed to next criterion
No	Stop			=> No
NA	Not applicable based on prior decisions
Exposure criterion	Procedure			Decision
Yes	Proceed to next criterion
No	Stop			=> No
NA	Not applicable based on prior decisions
Comparator criterion	Procedure			Decision
Yes	Proceed to next criterion
No	Stop			=> No
NA	Not applicable based on prior decisions
Outcome criterion	Procedure			Decision
Yes	Proceed to next criterion
No	Stop			=> No
NA	Not applicable based on prior decisions
Full-text decision	Procedure			Decision
Yes	Screening proceeded			Yes
No	Screening stopped when assessing previous criteria			=> No
Comment
Comment	e.g. Chapter number of book, thesis...

## Sheet: SOLAIRE-PB screening
ID	Source	Author	Title	Year	Journal	Volume	Issue	Start Page	End Page	DOI	Abstract	Key	Duplicate	Title decision	Justification	Going to full-text screening	PDF	Language	Document_type	Document_content	Population	Exposure	Comparator	Outcome	Full-text decision FINAL	Comment
9368	Scopus	[No author name available]	2019 3rd International Conference on Energy and Environmental Science	2019	IOP Conference Series: Earth and Environmental Science	291	1	NA	NA	NA	The proceedings contain 49 papers. The topics discussed include: the application of organic solvents and thermal process for eliminating EVA resin layer from waste photovoltaic modules; preliminary study of dye removal from aqueous solution using elephant dung activated carbon; effect of salinity, single and binary ionic compounds' low salinity water on wettability alteration in carbonate rocks; …	2-s2.0-85068917410	No	Yes	Unclear	Yes	No	\	\	\	\	\	\	\	\	\
7696	Scopus	Beloev I., Gabrovska-Evstatieva K., Evstatiev B.	Compensation of CO2 Emissions from Petrol Stations with Photovoltaic Parks: Cost-Benefit and Risk Analysis	2017	Acta Technologica Agriculturae	20	4	85	90	10.1515/ata-2017-0017	This paper presents a new approach for reducing the CO2 emissions in the transport sector based on emission compensation. A cost-benefit analysis method of investments in photovoltaic parks at petrol stations is used, which accounts for all the initial investments and maintenance costs in terms of expenses. The benefits are divided into financial and ecological. The method has been implemented in…	2-s2.0-85040370909	No	Yes	Unclear	Yes	Yes	English	Journal_article	Study	No	NA	NA	NA	No	NA
3911	BA	Bielecki, Andrzej; Ernst, Sebastian; Skrodzka, Wioletta; Wojnicki, Igor	The externalities of energy production in the context of development of clean energy generation	2020	Environmental Science and Pollution Research International	27	11	NA	NA	10.1007/s11356-020-07625-7	Despite the benefits of reduced toxic and carbon emissions and a perpetual energy resource, there is potential for negative environmental impacts resulting from utility-scale solar energy (USSE) development. Although USSE development may represent an avian mortality source, there is little knowledge regarding the magnitude of these imp acts in the context of other avian mortality sources. In this…	BIOABS:BACD202000412780	No	Yes	NA	Yes	Yes	English	Journal_article	Review	Yes	Yes	Yes	Yes	Yes	Unclear comparator
6298	Scopus	Fthenakis V., Blunden J., Green T., Krueger L., Turney D.	Large photovoltaic power plants: Wildlife impacts and benefits	2011	Conference Record of the IEEE Photovoltaic Specialists Conference	NA	NA	002011	002016	10.1109/PVSC.2011.6186348	Plans for large solar energy power plants in federal and private lands of the Southwest United States (US-SW) have received opposition from some citizens and organizations citing potential impacts on wildlife. In this study, potential impacts from solar energy deployment are examined in a comparative context. Specific wildlife enhancement and impact mitigation plans undertaken by SunPower and Fir…	2-s2.0-84861065571	No	Yes	NA	Yes	No	\	\	\	\	\	\	\	\	\
9870	Scopus	Gulaliyev M.G., Mustafayev E.R., Mehdiyeva G.Y.	Assessment of solar energy potential and its ecological-economic efficiency: Azerbaijan case	2020	Sustainability (Switzerland)	12	3	NA	NA	10.3390/su12031116	The paper investigates resource, technical, economic and market potential of solar energy and its ecology and economic efficiency in Azerbaijan. The authors have distinguished six regions in the territory of Azerbaijan with different levels of solar radiation. The resource potential of the regions is calculated by the AutoCad program. As well, technical and economic potential was calculated by sp…	2-s2.0-85081201571	No	Yes	Unclear	Yes	Yes	English	Journal_article	Review	Yes	Yes	No	No	No	NA
8382	Scopus	Lata-Garcia J., Jurado-Melguizo F., Sanchez-Sainz H., Reyes-Lopez C., Fernandez-Ramirez L.	Optimal sizing hydrokinetic-photovoltaic system for electricity generation in a protected wildlife area of Ecuador	2018	Turkish Journal of Electrical Engineering and Computer Sciences	26	2	1103	1114	10.3906/elk-1706-23	Rural electrification is one of the most significant issues faced by electricity companies. For this reason, these companies are choosing alternative sources to generate energy in isolated regions. Furthermore, hybrid generation systems are an effective option for supplying protected areas. In this context, this research aims at designing an autonomous hybrid system to meet the annual electricity…	2-s2.0-85045008525	No	Yes	NA	Yes	Yes	English	Journal_article	Modelling	Yes	Yes	No	No	No	NA
4528	BA	Omar, Nour-eddine Id; Boukhattem, Lahcen; Hassani, Fahd Oudrhiri; Bennouna, Amin; Oukennou, Aziz	Data of a PV plant implemented in hot semi-arid climate	2021	Data in Brief	34	NA	NA	NA	10.1016/j.dib.2021.106756	This paper presents data collected from a 5.94 kWp grid connected photovoltaic (PV) plant implemented in hot semi-arid climate of Safiregion, Morocco. The data include electrical power production and PV module temperature of three PV technologies: mono-crystalline (m-Si), poly-crystalline (p-Si), and amorphous (a-Si); they also include plane of array solar irradiance and ambient temperature. Sola…	BIOABS:BACD202100232683	No	Yes	NA	Yes	Yes	English	Dataset!	NA	NA	NA	NA	NA	No	Data paper
2867	WOSCC	Ormeno, MS; Hervas, S; Amoros, JA; Campos, J; Perez-de-los-Reyes, C	MEDITERRANEAN SPECIES FOR HEDGES IN SOLAR PHOTOVOLTAIC FARMS: A FOUR-YEAR STUDY	2014	GLOBAL NEST JOURNAL	16	6	1038	1045	NA	In an effort to reduce the environmental impact on the landscape caused by the installation of photovoltaic farms, Spanish legislation requires the establishment of a hedge on the perimeter of each plot. The objective of the work described here was to increase our knowledge of the hedge species that are best adapted to the soil and climatic conditions of Mediterranean areas. Six species were plan…	WOS:000352254000004	No	Yes	NA	Yes	Yes	English	Journal_article	Study	Yes	Yes	No	Yes	No	NA
11065	Google_scholar	RJH Herbert, LG Broderick, K Ross, C Moody, ...	Artificial coastal lagoons at solar salt-working sites: A network of habitats for specialised, protected and alien biodiversity	2018	Estuarine, Coastal and …	NA	NA	NA	NA	NA	… change will significantly increase biodiversity loss within coastal … The legacy of solar salt-making in tropical and warm … to a network of benthic biodiversity has not been fully established…	NA	No	Yes	Unclear	Yes	Yes	English	Journal_article	Study	Yes	No	NA	NA	No	NA
7088	Scopus	Santana-Rodŕiguez G., Vigil-Galan O., Jimenez-Olarte D., Contreras-Puente G., Monroy B.M., Escamilla-Esquivel A.	Evaluation of a grid-connected photovoltaic system and in-situ characterization of photovoltaic modules under the environmental conditions of Mexico city	2013	Revista Mexicana de Fisica	59	2	88	94	NA	In this work we present the results of the monitoring and statistics of a grid connected photovoltaic (PV) system located on the roof of the building occupied by the "Instituto de Ciencia y Tecnoloǵia del Distrito Federal" (ICyTDF), at the historical center of Mexico-City (DF). The on-grid connected photovoltaic system has 6150Watts peak (Wp). This system ensures a daily mean reduction of 30 kW.h…	2-s2.0-84875073308	No	Yes	Unclear	Yes	Yes	English	Journal_article	Study	No	Yes	No	No	No	NA
4977	Scopus	Bahadori Mehdi N.	DESIGN OF A TEN MEGAWATT SOLAR POWER PLANT.	1978	NA	v	3	1765	1766	10.1016/b978-1-4832-8407-1.50339-1	In addition to abundant oil and natural gas reserves, Iran is also rich in solar energy. Pahlavi University has been awarded a research grant to design and build a ten megawatt solar power plant. The purposes of this investigation are: 1. To develop both scientific and technical capabilities for solar power production in Iran. 2. To determine the most economical method of solar-electrical energy …	2-s2.0-0018113833	No	No	X	\	\	\	\	\	\	\	\	\	\	\
10332	Scopus	Moradi Sizkouhi A., Aghaei M., Esmailifar S.M.	A deep convolutional encoder-decoder architecture for autonomous fault detection of PV plants using multi-copters	2021	Solar Energy	223	NA	217	228	10.1016/j.solener.2021.05.029	This study presents an autonomous fault detection method for a wide range of common failures and defects which are visually visible on PV modules. In this paper, we focus especially on detection of bird's drops as a very typical defect on the PV modules. As a crucial prerequisite, a data-set of aerial imageries of the PV strings affected by bird's drops were collected through several experimental…	2-s2.0-85107038551	No	No	P	\	\	\	\	\	\	\	\	\	\	\
8198	Scopus	Jabri D., Ahmadi L., Elkamel A., Madhuranthakam C.M.R.	Life cycle assessment of residential buildings considering photovoltaic systems	2019	Proceedings of the International Conference on Industrial Engineering and Operations Management	NA	July	1410	1418	NA	Nowadays, energy consumption in the building sector is considered one of the main contributors to increased carbon dioxide (CO2) emissions, which is having an enormous negative environmental impact worldwide. Correspondingly, rising CO2 emissions have become a global environmental issue. Life Cycle Assessments (LCAs) have been deployed for evaluation of the ecological impact of the building secto…	2-s2.0-85079505788	No	No	X	\	\	\	\	\	\	\	\	\	\	\
373	WOSCC	Bo, YJ; Li, GQ; Zeng, YL; Liu, Z	Floating Solar Park Impacts Urban Land Surface Temperature Distribution Pattern	2022	PHOTOGRAMMETRIC ENGINEERING AND REMOTE SENSING	88	4	271	278	10.14358/PERS.21-00083R2	In recent years, the global photovoltaic industry has developed rapidly. It is significant for evaluating the impact of large-scale solar parks on the environment for the sustainable development of the photovoltaic industry. At present, researchers have paid attention to changes in the local thermal environment caused by solar parks. As a new type of solar park, the influence of floating solar pa…	WOS:000790600900009	No	No	PECO	\	\	\	\	\	\	\	\	\	\	\
11238	Google_scholar	A Chhabra, A Gohel	Elucidating space based observations of solar induced chlorophyll fluorescence over terrestrial vegetation of India	2020	Tropical Ecology	NA	NA	NA	NA	10.1007/s42965-020-00074-w	Remotely sensed plant fluorescence signals have the potential to facilitate a better understanding of vegetation photosynthetic dynamics. Space based observations of solar …	NA	No	No	X	\	\	\	\	\	\	\	\	\	\	\
7584	Scopus	Ali R., Al-Sa’ed R.	Pilot-scale anaerobic digester for enhanced biogas production from poultry manure using a solar water heating system	2018	International Journal of Environmental Studies	75	1	201	213	10.1080/00207233.2017.1392766	A pilot-scale (0.5 m3) anaerobic digester was constructed in a small Palestinian poultry farm. The farm, located in Beit Ur Al Foqa village of Ramallah district, with a total area of 140 m2 and accommodating about 1800 birds every 50 days produces annually about 6.57 tonnes (18 kg/day). The digester was filled with poultry manure and operated to obtain design parameters for a farm-scale biogas pl…	2-s2.0-85031808763	No	No	X	\	\	\	\	\	\	\	\	\	\	\
3662	WOSCC	Yuan, L; Patterson, R; Wen, XM; Zhang, ZL; Conibeer, G; Huang, SJ	Investigation of anti-solvent induced optical properties change of cesium lead bromide iodide mixed perovskite (CsPbBr3-xIx) quantum dots	2017	JOURNAL OF COLLOID AND INTERFACE SCIENCE	504	NA	586	592	10.1016/j.jcis.2017.06.017	Cesium lead halide (CsPbX3, X = CI, Br, I) perovskites are a new material system that has attracted a lot of research focus. Its tunable band gap and better thermal stability than organic lead halide perovskite give it the potential for applications in optoelectronic devices such as light-emitting diodes and solar cells. Here we have synthesized CsPbBr3-xIx perovskite quantum dots (QDs) via a sol…	WOS:000405646200063	No	No	X	\	\	\	\	\	\	\	\	\	\	\
7670	Scopus	Barnard A., Engler S.T., Binsted K.	Mars habitat power optimization, results and development	2019	Proceedings of the International Astronautical Congress, IAC	2019-October	NA	NA	NA	NA	Preparation for long-duration space missions includes ground-based mission analogs. One of these analog experiments, the Hawai'i Space Exploration Analog and Simulation (HI-SEAS) studies conditions for a Martian surface crew with constraints on crew isolation, asynchronous communication and self-sufficient power generation. These restrictions require greater crew independence and reliance on loca…	2-s2.0-85079114167	No	No	X	\	\	\	\	\	\	\	\	\	\	\
3015	WOSCC	Sikdar, N; Jayaramulu, K; Kiran, V; Rao, KV; Sampath, S; George, SJ; Maji, TK	Redox-Active Metal-Organic Frameworks: Highly Stable Charge-Separated States through Strut/Guest-to-Strut Electron Transfer	2015	CHEMISTRY-A EUROPEAN JOURNAL	21	33	11701	11706	10.1002/chem.201501614	Molecular organization of donor and acceptor chromophores in self-assembled materials is of paramount interest in the field of photovoltaics or mimicry of natural light-harvesting systems. With this in mind, a redox-active porous interpenetrated metal-organic framework (MOF), {[Cd(bpdc)(bpNDI)]4.5H(2)ODMF}(n) (1) has been constructed from a mixed chromophoric system. The -oxo-bridged secondary bu…	WOS:000359084700013	No	No	X	\	\	\	\	\	\	\	\	\	\	\
9329	Scopus	Zhao J., Lin Z., Fang S., Xie X., Wang H., Pang Z., Zhang J., Kong X., Lei M.	Photoexcitation of self-n-doped fullerene ammonium halides: The role of halide ion and a possible synergistic dual-redox cycle mechanism within their aggregate	2019	Journal of Photochemistry and Photobiology A: Chemistry	373	NA	131	138	10.1016/j.jphotochem.2019.01.008	Halide ion's doping of fullerene core is crucial on the properties of highly conductive self-n-doped fullerene ammonium halides, which are a kind of promising electron transport material for photovoltaics. Herein, to understand their photoexcited electron transfer (ET) property, antimicrobial photodynamic inactivation (aPDI) activities of these materials were tested based on their unique electron…	2-s2.0-85059958014	No	No	X	\	\	\	\	\	\	\	\	\	\	\
6753	Scopus	Marek P.L., Hahn H., Balaban T.S.	On the way to biomimetic dye aggregate solar cells	2011	Energy and Environmental Science	4	7	2366	2378	10.1039/c1ee01053k	Efforts for building hybrid solar cells which have an antenna system similar to the chlorosomes of green photosynthetic bacteria are reviewed and discussed in the context of the current state-of-the-art. © 2011 The Royal Society of Chemistry.	2-s2.0-79959818899	No	No	X	\	\	\	\	\	\	\	\	\	\	\
9909	Scopus	Hasseler T.D., Ramachandran A., Tarpeh W.A., Stadermann M., Santiago J.G.	Process design tools and techno-economic analysis for capacitive deionization	2020	Water Research	183	NA	NA	NA	10.1016/j.watres.2020.116034	Capacitive deionization (CDI) devices use cyclical electrosorption on porous electrode surfaces to achieve water desalination. Process modeling and design of CDI systems requires accurate treatment of the coupling among input electrical forcing, input flow rates, and system responses including salt removal dynamics, water recovery, energy storage, and dissipation. Techno-economic analyses of CDI …	2-s2.0-85088510524	No	No	X	\	\	\	\	\	\	\	\	\	\	\
9418	Scopus	Ahmed W., Hanif A., Kallu K.D., Kouzani A.Z., Ali M.U., Zafar A.	Photovoltaic panels classification using isolated and transfer learned deep neural models using infrared thermographic images	2021	Sensors	21	16	NA	NA	10.3390/s21165668	Defective PV panels reduce the efficiency of the whole PV string, causing loss of investment by decreasing its efficiency and lifetime. In this study, firstly, an isolated convolution neural model (ICNM) was prepared from scratch to classify the infrared images of PV panels based on their health, i.e., healthy, hotspot, and faulty. The ICNM occupies the least memory, and it also has the simplest …	2-s2.0-85113709234	No	No	X	\	\	\	\	\	\	\	\	\	\	\
10697	Scopus	Su Z., Hui W., Dong Y., Wang C., Hu J., Shen K., Wen W., Xiong Y., Cao L., Chen Y., Gao X.	Decisive Role of Elevated Mobility in X55 and X60 Hole Transport Layers for High-Performance Perovskite Solar Cells	2021	ACS Applied Energy Materials	4	8	7681	7690	10.1021/acsaem.1c01022	Both the transport properties in the hole transport layer (HTL) and the interfacial energetics between the HTL and perovskite in perovskite solar cells (PSCs) play crucial roles in determining the PSC performance. To prioritize their roles for the rational design of PSCs, the transport properties and interfacial energetics of two spiro[fluorene-9,9′-xanthene]-based small-molecule species termed X…	2-s2.0-85113745688	No	No	X	\	\	\	\	\	\	\	\	\	\	\
5500	Scopus	Nakamura T.	Optical waveguide system for solar power applications in space	2009	Proceedings of SPIE - The International Society for Optical Engineering	7423	NA	NA	NA	10.1117/12.826255	In this paper we will discuss an innovative optical system for solar power applications in space. In this system solar radiation is collected by the concentrator array which transfers the concentrated solar radiation to the optical waveguide (OW) transmission line made of low loss optical fibers. The OW transmission line directs the solar radiation to the place of solar power utilization such as:…	2-s2.0-78751638147	No	No	X	\	\	\	\	\	\	\	\	\	\	\
8695	Scopus	Osseweijer F.J.W., Van Den Hurk L.B.P., Teunissen E.J.H.M., Van Sark W.G.J.H.M.	A Review of the Dutch Ecosystem for Building Integrated Photovoltaics	2017	Energy Procedia	111	NA	974	981	10.1016/j.egypro.2017.03.260	Building integrated photovoltaics (BIPV) is one of the most promising solutions to generate renewable electricity in the built environment. BIPV applications can replace regular building components into prefab integrated components that at the same time generate electricity, contributing to the aesthetics in the built environment. In this paper we thoroughly review the existing BIPV stakeholders,…	2-s2.0-85017240544	No	No	X	\	\	\	\	\	\	\	\	\	\	\
5779	Scopus	Vlk R.	Modification of control system of solar panels	2007	Proceedings of the 8th International Scientific Conference Electric Power Engineering 2007, EPE 2007	NA	NA	415	419	NA	This article describes, solar system, basic parts of the system and control unit of the system. This solar system is situated in the laboratory of ecologic systems at the faculty of electrical engineering in Pilsen. The solar system consists of 4 different types of solar collectors, which are connected to two storage tanks. These tanks are used as energy storage for a heating system of the labora…	2-s2.0-84904751749	No	No	X	\	\	\	\	\	\	\	\	\	\	\
7095	Scopus	Savoie B.M., Jackson N.E., Chen L.X., Marks T.J., Ratner M.A.	Mesoscopic features of charge generation in organic semiconductors	2014	Accounts of Chemical Research	47	11	3385	3394	10.1021/ar5000852	In the past two decades, organic materials have been extensively investigated by numerous research groups worldwide for implementation in organic photovoltaic (OPV) devices. The interest in organic semiconductors is spurred by their potential low cost and facile tunability, making OPV devices a potentially disruptive technology. To study OPV operating mechanisms is also to explore a knowledge gap…	2-s2.0-84911163865	No	No	X	\	\	\	\	\	\	\	\	\	\	\
9743	Scopus	El Iysaouy L., Lahbabi M., Baskys A., Oumnad A.	Performance analysis of partially shaded photovoltaic array using magic square view configuration for shade dispersion	2020	Journal of Solar Energy Engineering, Transactions of the ASME	142	6	NA	NA	10.1115/1.4046877	The power generated by the photovoltaic (PV) array is affected by the partial shading, caused by the neighboring object shadows, dirtiness, moving clouds, bird droppings, different orientation angles of PV modules, deposition of dust in modules, and the physical location of the PV module. Therefore, the PV systems exhibit multiple peaks of generated power and do not always track the maximum power…	2-s2.0-85097559331	No	No	X	\	\	\	\	\	\	\	\	\	\	\
6666	Scopus	Liu J., Wang K., Zheng W., Huang W., Li C.-H., You X.-Z.	Improving spectral response of monocrystalline silicon photovoltaic modules using high efficient luminescent down-shifting Eu3+ complexes	2013	Progress in Photovoltaics: Research and Applications	21	4	668	675	10.1002/pip.1251	One way to improve the spectral response of solar cells in the ultraviolet (UV) region is to convert high energy photons into lower energy ones via luminescent down-shifting (LDS) technique. Eu3+ complexes are excellent LDS species because of their high luminescence quantum efficiency and large Stokes-shift. In this paper, we aim to optimize the LDS property of Eu3+ complexes for monocrystalline …	2-s2.0-84878192018	No	No	X	\	\	\	\	\	\	\	\	\	\	\
8186	Scopus	Ighilahriz K., Taleb Ahmed M., Djelal H., Maachi R.	Efficiency of an electrocoagulation treatment of water contaminated by hydrocarbons in a continuous mode powered by photovoltaic solar modules	2018	Environmental Engineering and Management Journal	17	7	1521	1529	10.30638/eemj.2018.151	The aim of this study is the treatment of liquid effluents from a petroleum industry (NAFTAL /Algeria) by an electrochemical treatment process (electrocoagulation). The electrocoagulation has proved to be useful for the treatment of wastewater, but in order to enhance its ecological characteristic we found it would be essential to carry out our experiments with ecological energy derived from a ph…	2-s2.0-85055104102	No	No	X	\	\	\	\	\	\	\	\	\	\	\
5008	Scopus	Benzi P., Operti L., Vaglio G.A., Volpe P., Speranza M., Gabrielli R.	Gas phase ion/molecule reactions in monogermane-hydrocarbon mixtures: a comparative Fourier transform mass spectrometry and chemical ionization mass spectrometry study	1990	International Journal of Mass Spectrometry and Ion Processes	100	C	647	663	10.1016/0168-1176(90)85100-G	The gas phase ion/molecule reactions of GeH4 with some simple saturated (CH4, C2H6) and unsaturated hydrocarbons (C2H2, C3H4, C3H6) have been studied by high pressure mass spectrometry and Fourier transform mass spectrometry. The effects of the nature of the hydrocarbon and of the total pressure and the relative concentrations of the reagent gases on the formation of GeC containing ions are repor…	2-s2.0-0001395776	No	No	X	\	\	\	\	\	\	\	\	\	\	\
5185	Scopus	Fjendbo Jørgensen A.J., Nøhr K., Sørensen H., Boisen F.	Decontamination of drinking water by direct heating in solar panels	1998	Journal of Applied Microbiology	85	3	441	447	10.1046/j.1365-2672.1998.853497.x	A device was developed for direct heating of water by solar radiation in a flow-through system of copper pipes. An adjustable thermostat valve prevents water below the chosen temperature from being withdrawn. The results show that it is possible to eliminate coliform and thermotolerant coliform bacteria from naturally contaminated river water by heating to temperatures of 65 °C or above. Artifici…	2-s2.0-0031714905	No	No	X	\	\	\	\	\	\	\	\	\	\	\
934	WOSCC	Feng, XY; Su, HM; Wu, YH; Wu, H; Xie, J; Liu, XK; Fan, J; Dai, JF; He, ZB	Photon-generated carriers excite superoxide species inducing long-term photoluminescence enhancement of MAPbI(3) perovskite single crystals	2017	JOURNAL OF MATERIALS CHEMISTRY A	5	24	12048	12053	10.1039/c7ta03066e	It is always essential for the design and optimization of devices to discover the interaction mechanism of light with hybrid perovskite materials in air. However, the mechanism is currently still under debate, although there is already a consensus that oxygen gas molecules along with light irradiation contribute predominantly to photoluminescence (PL) enhancements in perovskite crystals. In this …	WOS:000403664800008	No	No	X	\	\	\	\	\	\	\	\	\	\	\
9342	Scopus	Zhou M., Shen G., Pan Z., Zhong X.	Selenium cooperated polysulfide electrolyte for efficiency enhancement of quantum dot-sensitized solar cells	2019	Journal of Energy Chemistry	38	NA	147	152	10.1016/j.jechem.2018.12.010	The modification of polysulfide electrolyte with additives has been demonstrated as an effective way to improve the photovoltaic performance of quantum dot-sensitized solar cells (QDSCs). Most of these additives can inhibit the charge recombination processes at photoanode/electrolyte interface and favor the improvement of Voc of cell devices. Herein, we showed that the incorporation of elemental …	2-s2.0-85061589403	No	No	X	\	\	\	\	\	\	\	\	\	\	\
11616	Google_scholar	M Manikandan, V Kannan, L Pašić	Diversity of microorganisms in solar salterns of Tamil Nadu, India	2009	World Journal of Microbiology and …	NA	NA	NA	NA	10.1007/s11274-009-9980-y	… interactions in which microorganisms engage. Hypersaline … of cultivable microorganisms from three solar salterns located … two yearly harvests in coastal solar salt production systems. …	NA	No	No	E	\	\	\	\	\	\	\	\	\	\	\
6683	Scopus	Lobasso S., Lopalco P., Vitale R., Saponetti M.S., Capitanio G., Mangini V., Milano F., Trotta M., Corcelli A.	The light-activated proton pump Bop i of the archaeon Haloquadratum walsbyi	2012	Photochemistry and Photobiology	88	3	690	700	10.1111/j.1751-1097.2012.01089.x	We have isolated and characterized the light-driven proton pump Bop I from the ultrathin square archaeon Haloquadratum walsbyi, the most abundant component of the dense microbial community inhabiting hypersaline environments. The disruption of cells by hypo-osmotic shock yielded Bop I retinal protein highly enriched membranes, which contain one main 27 kDa protein band together with a high conten…	2-s2.0-84860673240	No	No	X	\	\	\	\	\	\	\	\	\	\	\
6984	Scopus	Popov P.A.	Distribution of cyprinid fish in the reservoirs of the Siberian subarctic region	2015	Contemporary Problems of Ecology	8	1	65	71	10.1134/S1995425515010102	The species composition of cyprinid fish in the subarctic region of Siberia has been analyzed. It is shown that only 10 out of 20 cyprinid species living in the reservoirs of Siberia have been registered in rivers and lakes of the Siberian subarctic region. The abundance of these species has been relatively low due to the adverse habitat conditions in high latitudes, mainly because of the lack of…	2-s2.0-84923098456	No	No	X	\	\	\	\	\	\	\	\	\	\	\
5031	Scopus	Booth C., Wheeler P., Hancock J., Ximenes R., Patterson D.E.	Optical behavior of antibiofouling additives in environment-friendly coverglass materials for bio-sensors and solar panels	2009	Polymers for Advanced Technologies	20	7	626	630	10.1002/pat.1311	Solar panels and bio-optical sensors play a significant and growing role in a number of applications that are of importance to many organizations. Many of these instruments require a high transmission of radiation into the device for it to work properly. A major issue faced is that harsh marine environments often aid in the growth or development of fouling on the coverglass used to protect the in…	2-s2.0-67849103924	No	No	X	\	\	\	\	\	\	\	\	\	\	\
4711	BA	DODELET J P; LE BRECH J; CHAPADOS C; LEBLANC R M	PHOTO VOLTAIC ACTION SPECTRA AND EFFICIENCIES OF CHLOROPHYLL A SPECIES ABSORBING NEAR 700 NANOMETERS	1980	Photochemistry and Photobiology	31	2	143	156	10.1111/j.1751-1097.1980.tb03697.x	Alcohol vapors affect the photovoltaic properties of anhydrous chlorophyll a (Chl a). At 23.degree. C, a photovoltaic cell of the type Al anhydrous Chl a Ag was successively submitted to nonsaturating vapors of methanol, ethanol, 1-propanol, 2-propanol, cyclopropyl carbinol, cyclopentanol, methyl cyclopropyl carbinol, 1-butanol, 1-pentanol and chloroethanol. The action spectrum of anhydrous Chl a…	BIOABS:BACD198070005398	No	No	X	\	\	\	\	\	\	\	\	\	\	\
4763	BA	Ardente, Fulvio; Latunussa, Cynthia E. L.; Blengini, Gian Andrea	Resource efficient recovery of critical and precious metals from waste silicon PV panel recycling	2019	Waste Management	91	NA	156	167	10.1016/j.wasman.2019.04.059	Although the amount of waste photovoltaic (PV) panels is expected to grow exponentially in the next decades, little research on the resource efficiency of their recycling has been conducted so far. The article analyses the performance of different processes for the recycling of crystalline silicon PV waste, in a life cycle perspective. The life cycle impacts of the recycling are compared, under d…	BIOABS:BACD201900495529	No	No	X	\	\	\	\	\	\	\	\	\	\	\
8771	Scopus	Praveen Kumar D., Lakshmana Reddy N., Srinivas B., Durgakumari V., Roddatis V., Bondarchuk O., Karthik M., Ikuma Y., Shankar M.V.	Stable and active CuxO/TiO2 nanostructured catalyst for proficient hydrogen production under solar light irradiation	2016	Solar Energy Materials and Solar Cells	146	NA	63	71	10.1016/j.solmat.2015.11.030	The nanostructured TiO2 materials impregnated with Cu were prepared via a simple and eco-friendly preparation route. The materials are comprised of nano -tubes, -rods and -particles whose surfaces are modified by a fine dispersion of CuxO clusters (Cuo and Cu2O) as evidenced by TEM and XPS analysis. Structural and optical characterization ascertained the biphasic (anatase-rutile) crystal structur…	2-s2.0-84949057983	No	No	X	\	\	\	\	\	\	\	\	\	\	\
10347	Scopus	Muhammed E., Morsy S., El-Shazly A.	Building rooftops extraction for solar pv potential estimation using GIS-based methods	2021	International Archives of the Photogrammetry, Remote Sensing and Spatial Information Sciences - ISPRS Archives	44	M-3	119	125	10.5194/isprs-archives-XLIV-M-3-2021-119-2021	Green energy is increasingly used due to the lack of traditional resources and the increase in environmental pollution, which badly affects our planet in all aspects of life including air, plant life, seas, oceans, etc. In this context, buildings’ rooftops extraction approach for photovoltaic (PV) potential estimation is presented into two main phases. First, rooftops detection from satellite ima…	2-s2.0-85118758421	No	No	X	\	\	\	\	\	\	\	\	\	\	\
6053	Scopus	Boudries R., Dizene R.	Prospects of solar hydrogen production in the Adrar region	2011	Renewable Energy	36	11	2872	2877	10.1016/j.renene.2011.04.013	The region of Adrar, is one of the most remote and the most deprived regions in Algeria. The development of this region requires the exploitation of its natural resources more particularly of its solar and wind energy resources. However, the exploitation in an effective and viable way of these huge natural resources requires the conversion of these sources of energy into an energy vector that is …	2-s2.0-79957816850	No	No	X	\	\	\	\	\	\	\	\	\	\	\
9980	Scopus	Islam M.D., Islam M.A., Khan M.R.	Design of I-V Scanner to Analyze the Effects of Partial Shading due to Soiling and Bird-dropping on PV Panels	2021	2021 5th International Conference on Electrical Engineering and Information and Communication Technology, ICEEICT 2021	NA	NA	NA	NA	10.1109/ICEEICT53905.2021.9667805	In-field photovoltaic (PV) panel's performance degrades with time due to soiling. Although this degradation is expected to be revered after cleaning, many cleaning techniques are inefficient close to the panel edges creating non-uniform shading. Partial or non-uniform shading on the PV module non-linearly decreases output power, degrades panel lifetimes, and therefore can be detrimental to the PV…	2-s2.0-85124792043	No	No	PECO	\	\	\	\	\	\	\	\	\	\	\
7108	Scopus	Schuepbach E., Muntwyler U.	Short courses in photovoltaic for worldwide professionals	2013	2013 8th International Conference and Exhibition on Ecological Vehicles and Renewable Energies, EVER 2013	NA	NA	NA	NA	10.1109/EVER.2013.6521530	The global energy market is in a phase of transition, and attention is increasingly focused towards renewable energy sources and energy efficiency. Professionals work in completely different environments today as compared to the time when they were educated. Expert knowhow on sustainable energy engineering is now more important than ever before. Here, we describe new educational avenues offered b…	2-s2.0-84879945680	No	No	X	\	\	\	\	\	\	\	\	\	\	\
9769	Scopus	Farkaš B., Živković A., Uahengo V., Dzade N.Y., De Leeuw N.H.	Insights from density functional theory calculations into the effects of the adsorption and dissociation of water on the surface properties of zinc diphosphide (ZnP2) nanocrystals	2021	Physical Chemistry Chemical Physics	23	46	26482	26493	10.1039/d1cp02784k	Zinc phosphides (ZnP2 and Zn3P2) are emerging absorber materials for photovoltaic applications owing to their abundancy and non-Toxic nature. Herein, we provide a comprehensive characterisation of the surface structure, composition, stabilities, morphology, and electronic properties of both bare and hydrated/hydroxylated low-Miller index surfaces of β-ZnP2 by means of density functional theory (D…	2-s2.0-85120878171	No	No	X	\	\	\	\	\	\	\	\	\	\	\
9465	Scopus	An Y., Zhao Z., Wang S., Huang Q., Xie X.	Coordinative optimization of hydro-photovoltaic-wind-battery complementary power stations	2020	CSEE Journal of Power and Energy Systems	6	2	410	418	10.17775/CSEEJPES.2019.00330	The depletion of fossil energy and the deterioration of the ecological environment have severely restricted the development of the power industry. Therefore, it is extremely urgent to transform energy production methods and vigorously develop renewable energy sources. It is therefore important to ensure the stability and operation of a large multi-energy complementary system, and provide theoreti…	2-s2.0-85099890438	No	No	X	\	\	\	\	\	\	\	\	\	\	\
7441	Scopus	Zhang M., Wang Z., Xu C., Jiang H.	Embodied energy and emergy analyses of a concentrating solar power (CSP) system	2012	Energy Policy	42	NA	232	238	10.1016/j.enpol.2011.11.080	Although concentrating solar power (CSP) technology has been projected as one of the most promising candidates to replace conventional power plants burning fossil fuels, the potential advantages and disadvantages of the CSP technology have not been thoroughly evaluated. To better understand the performance of the CSP technology, this paper presents an ecological accounting framework based on embo…	2-s2.0-84856297040	No	No	PECO	\	\	\	\	\	\	\	\	\	\	\
11012	Scopus	Zhong M., Feng Q., Yuan C., Liu X., Zhu B., Meng L., Zhou C., Xu J., Wang J., Rao G.	Photocurrent density and electrical properties of Bi0.5Na0.5TiO3-BaNi0.5Nb0.5O3 ceramics	2021	Journal of Advanced Ceramics	10	5	1119	1128	10.1007/s40145-021-0497-7	In this work, the (1−x)Bi0.5Na0.5TiO3-xBaNi0.5Nb0.5O3 (BNT-BNN; 0.00 ⩽ x ⩽ 0.20) ceramics were prepared via a high-temperature solid-state method. The crystalline structures, photovoltaic effect, and electrical properties of the ceramics were investigated. According to X-ray diffraction, the system shows a single perovskite structure. The samples show the normal ferroelectric loops. With the incr…	2-s2.0-85110801363	No	No	X	\	\	\	\	\	\	\	\	\	\	\
5860	Scopus	[No author name available]	American Solar Energy Society - SOLAR 2008, Including Proceedings of 37th ASES Annual Conference, 33rd National Passive Solar Conference, 3rd Renewable Energy Policy and Marketing Conference: Catch the Clean Energy Wave	2008	American Solar Energy Society - SOLAR 2008, Including Proc. of 37th ASES Annual Conf., 33rd National Passive Solar Conf., 3rd Renewable Energy Policy and Marketing Conf.: Catch the Clean Energy Wave	7	NA	NA	NA	NA	The proceedings contain 42 papers and 210 PowerPoint presentations. The topics discussed include: a four years performance study of the 5 kWp photovoltaic systems connected to the utility grid of Thailand; decadal differences in satellite derived solar and meteorological parameters; an evolutionary path for concentrating thermal solar power technologies: a new approach for modeling CSP power cost…	2-s2.0-84868618041	No	No	X	\	\	\	\	\	\	\	\	\	\	\
6743	Scopus	Mallika S., Saravanakumar R.	Optimum design of GA-BF algorithm based PID controller for the solar system	2015	International Journal of Applied Engineering Research	10	21	42569	42574	NA	This paper presents a new approach based on the genetic algorithm (GA) and Bacterial Foraging (BF) is used to perform a constrained tuning technique for the PID parameters to optimize the power output of solar panel. A small-signal model is used to design the controller parameters of the conventional PID controller. The dynamics of the converter is non linear, therefore, it is hard to derive desi…	2-s2.0-84994577066	No	No	X	\	\	\	\	\	\	\	\	\	\	\
9359	Scopus	[No author name available]	IOP Conference Series: Materials Science and Engineering	2019	IOP Conference Series: Materials Science and Engineering	471	8	NA	NA	NA	The proceedings contain 681 papers. The topics discussed include: World Multidisciplinary Civil Engineering, Architecture, Urban Planning Symposium (WMCAUS 2018); the remains of the bridges; technical infrastructure of the area in the Brownfield cataloguing process; model uncertainties in FEM analyses of punching failures of concrete slabs; traditional market design towards cohesion between socia…	2-s2.0-85062407193	No	No	X	\	\	\	\	\	\	\	\	\	\	\
4661	BA	Larom, Shirley; Kallmann, Dan; Saper, Gadiel; Pinhassi, Roy; Rothschild, Avner; Dotan, Hen; Ankonina, Guy; Schuster, Gadi; Adir, Noam	The Photosystem II D1-K238E mutation enhances electrical current production using cyanobacterial thylakoid membranes in a bio-photoelectrochemical cell	2015	Photosynthesis Research	126	1, Sp. Iss. SI	161	169	10.1007/s11120-015-0075-3	The conversion of solar energy (SEC) to storable chemical energy by photosynthesis has been performed by photosynthetic organisms, including oxygenic cyanobacteria for over 3 billion years. We have previously shown that crude thylakoid membranes from the cyanobacterium Synechocytis sp. PCC 6803 can reduce the electron transfer (ET) protein cytochrome c even in the presence of the PSII inhibitor D…	BIOABS:BACD201500579686	No	No	X	\	\	\	\	\	\	\	\	\	\	\
5159	Scopus	Dyakonov V., Rösler G., Schwoerer M., Blumstengel S., Lüders K.	Magnetic resonance in films and photodiodes based on poly-(phenyl-phenylene-vinylene)	1996	Journal of Applied Physics	79	3	1556	1562	10.1063/1.360999	Films of poly-(2-pheny1-1,4-phenylene-vinylene) (PPPV) and photodiodes with PPPV as an active layer were studied by optically (ODMR) and electrically (EDMR) detected electron-spin resonance (ESR). Two different signals were observed in ODMR: enhancement of the photoluminescence (PL) at g =2.01 due to recombination of the photogenerated polarons (s = 1/2), and a half-field enhancement signal, attr…	2-s2.0-0030083153	No	No	X	\	\	\	\	\	\	\	\	\	\	\
1569	WOSCC	Katyal, N; Pandian, BJ	A Comparative Study of Conventional and Smart Farming	2020	EMERGING TECHNOLOGIES FOR AGRICULTURE AND ENVIRONMENT	NA	NA	1	8	10.1007/978-981-13-7968-0_1	Agriculture is at the heart of all occupations in developing countries, and with developing technologies, the application should be cost-effective and efficient. The proposed setup includes low-cost moisture, temperature sensors for optimizing water usage and yield, and radar sensors for monitoring any invasion in the farm. The setup is aimed to provide a study a miniature setup representing smar…	WOS:000502720100001	No	No	X	\	\	\	\	\	\	\	\	\	\	\
3807	ZR	Dickson, Brett G.; Scherer, Rick D.; Kissel, Amanda M.; Wallace, Bryan P.; Langin, Kathryn M.; Gray, Miranda E.; Scheib, Amanda F.; Weiser, Bruce	Multiyear monitoring of survival following mitigation-driven translocation of a long-lived threatened reptile.	2019	Conservation Biology	33	5	1094	1105	NA	Translocation is used by managers to mitigate the negative impacts of development on species. Moving individuals to a new location is challenging, and many translocation attempts have failed. Robust, posttranslocation monitoring is therefore important for evaluating effects of translocation on target species. We evaluated the efficacy of a translocation designed to mitigate the effects of a utili…	ZOOREC:ZOOR15512086941	No	No	X	\	\	\	\	\	\	\	\	\	\	\
7112	Scopus	Segal-Peretz T., Leman O., Nardes A.M., Frey G.L.	On the origin of charge generation in hybrid TiO x/conjugated polymer photovoltaic devices	2012	Journal of Physical Chemistry C	116	2	2024	2032	10.1021/jp209016z	Hybrid films of donor/acceptor conjugated polymer/metal oxides are considered promising materials for low-cost, solution-processed solar cells. Because device performances depend on the nanoscale film morphologies, most attention and extensive efforts have been invested in improving the nanofabrication of hybrid films. Nevertheless, the reported conjugated polymer/metal oxide device efficiencies …	2-s2.0-84856000744	No	No	X	\	\	\	\	\	\	\	\	\	\	\
6515	Scopus	Kapica J., Pawlak H., Ścibisz M.	Carbon dioxide emission reduction by heating poultry houses from renewable energy sources in Central Europe	2015	Agricultural Systems	139	NA	238	249	10.1016/j.agsy.2015.08.001	The production of thermal and electrical energy is related to the emission of greenhouse gases, which are believed to cause climatic changes. The activities of the international community show an increase of ecological awareness. In the Central European countries the share of renewable energy in overall energy production is relatively small. One sector where some progress can be made is agricultu…	2-s2.0-84939510926	No	No	PECO	\	\	\	\	\	\	\	\	\	\	\
6518	Scopus	Katoh R., Tamaki Y., Furube A.	Primary photocatalytic reactions in TiO2 nanoparticles studied by time-resolved laser spectroscopy	2011	Proceedings of SPIE - The International Society for Optical Engineering	8109	NA	NA	NA	10.1117/12.892973	studied primary photocatalytic reactions in TiO2 nanoparticle films by using time-resolved laser spectroscopy. In this report, we assign absorption spectra due to active species in TiO2. We also observed the reaction of holes in TiO2 with methanol. Finally, we detected mobile electrons in a strong light-scattering sample by means of time-resolved microwave conductivity. © 2011 Copyright Society o…	2-s2.0-80053464781	No	No	X	\	\	\	\	\	\	\	\	\	\	\
8315	Scopus	Kim Y.K., Kim J.H., Jo Y.H., Lee J.S.	Precipitating Metal Nitrate Deposition of Amorphous Metal Oxyhydroxide Electrodes Containing Ni, Fe, and Co for Electrocatalytic Water Oxidation	2019	ACS Catalysis	9	10	9650	9662	10.1021/acscatal.9b02701	We report here a facile, one-step precipitating metal nitrate deposition (PMND) method to prepare amorphous metal oxyhydroxide films containing Fe, Co, and Ni as efficient electrocatalysts for water oxidation. The unique synthesis technique allows easy control of the metal composition over a wide range on various substrates. A series of unary and binary metal oxyhydroxides of 30 compositions are …	2-s2.0-85072987707	No	No	X	\	\	\	\	\	\	\	\	\	\	\
8052	Scopus	Gonzalez-Garrido A., Saez-De-Ibarra A., Gaztanaga H., Milo A., Eguia P.	Comparison of market operation strategies for photovoltaic power plants with storage systems providing frequency ancillary services	2018	2018 13th International Conference on Ecological Vehicles and Renewable Energies, EVER 2018	NA	NA	1	8	10.1109/EVER.2018.8362386	This paper proposes an energy storage management with an advanced and optimized market participation methodology for Day-Ahead Market (DM), Intraday Market (IM) and Secondary Reserve Market (SRM), with the aim of defining the optimal trade-off between the profits and the fulfilment of SRM requirements. This paper aims to demonstrate their potential to participate not only in energy markets, but a…	2-s2.0-85048574565	No	No	X	\	\	\	\	\	\	\	\	\	\	\
8014	Scopus	Gaudry L., Nembrini J., Chabloz M., Schmid M., Golchan D.	Ecological mass timber as an answer to affordable housing in Switzerland?	2019	20th Congress of IABSE, New York City 2019: The Evolving Metropolis - Report	NA	NA	622	630	NA	The lightness and thermal performances of timber has led designers to consider using it for urban densification and to make it the key for a more sustainable and affordable construction industry. This project of a timber-framed high-rise building will become one of the tallest in Switzerland to adopt a wooden construction, using a mix of two types of manufactured wood: cross-laminated timber (CLT…	2-s2.0-85074449306	No	No	X	\	\	\	\	\	\	\	\	\	\	\
9037	Scopus	Sun C., Gu J., Zhang X., Zhu H., Liu B., Zhang L., Liu Q., Zhang W., Zhang D.	Research Progress of Photocatalytic Materials and Photothermal Conversion Materials Based on Biological Fine Configuration [基于生物精细构型的光催化材料和光热转换材料的研究进展]	2019	Cailiao Daobao/Materials Reports	33	11	3662	3668	10.11896/cldb.18100186	The global energy crisis and environmental pollution have long come to the foreground of our attention. As a kind of renewable energy, clean, low-cost and efficient solar energy conversion and utilization are of great significance. The solar energy can be converted into hydrogen energy which can be stored and transported through the photocatalysis, and the sea water can be desalinated by the sola…	2-s2.0-85075198402	No	No	X	\	\	\	\	\	\	\	\	\	\	\
2646	WOSCC	Premkumar, M; Jangir, P; Sowmya, R; Elavarasan, RM; Kumar, BS	Enhanced chaotic JAYA algorithm for parameter estimation of photovoltaic cell/modules	2021	ISA TRANSACTIONS	116	NA	139	166	10.1016/j.isatra.2021.01.045	Parameters for defining photovoltaic models using measured voltage-current characteristics are essential for simulation, control, and evaluation of photovoltaic-based systems. This paper proposes an enhanced chaotic JAYA algorithm to classify the parameters of various photovoltaic models, such as the single-diode and double-diode models, accurately and reliably. The proposed algorithm introduces …	WOS:000686078600012	No	No	X	\	\	\	\	\	\	\	\	\	\	\
9522	Scopus	Barakat F., Laref A., Alterary S., Faraji S., Alsalhi M.	Structural and optical behaviors of 2D-layered molybdenum disulfide thin film: experimental and ab-initio insights	2021	Journal of Materials Research and Technology	14	NA	780	796	10.1016/j.jmrt.2021.06.059	The two-dimensional (2D) layered molybdenum disulfide (MoS2) material represents a nominee potent for optoelectronic devices application. In this research work, the experimental characterizations of 2D- MoS2 thin films are reported in terms of various microscopic and spectroscopic techniques. The synthesized MoS2 thin films are grown by employing the pulsed laser deposition (PLD) procedure on SiO…	2-s2.0-85110521249	No	No	X	\	\	\	\	\	\	\	\	\	\	\
7378	Scopus	Xie L., Sun Y., Li X., Hong R.	The performance analysis of gird-connected PV system with some typical shading effects	2013	Zhongshan Daxue Xuebao/Acta Scientiarum Natralium Universitatis Sunyatseni	52	6	129	132	NA	The northwest area provides ideal situation for installing PV power systems with its rich solar resource and open area, such as Gobi desert. A prototype of a shaded photovoltaic module is presented. And then, the typical shading types are concluded, which is classified as front row shading, vegetation, wire poles and distribution rooms and birds dropping after longtime surveys and observation. Th…	2-s2.0-84891888823	No	No	X	\	\	\	\	\	\	\	\	\	\	\
7117	Scopus	Seo Y.H., Cho C., Lee J.-Y., Han J.-I.	Enhancement of growth and lipid production from microalgae using fluorescent paint under the solar radiation	2014	Bioresource Technology	173	NA	193	197	10.1016/j.biortech.2014.09.012	Solar radiation has intensity that is too high to inhibit microalgae activity and is composed of wide light spectrum including ultraviolet (UV) range which cannot be utilized for microalgae. For these reasons, the modification of solar radiation is required for effective microalgae cultivation, and to do that, fluorescent paint was used for not only blocking excessive solar energy but also conver…	2-s2.0-84907953033	No	No	X	\	\	\	\	\	\	\	\	\	\	\
6635	Scopus	Leijtens T., Srimath Kandada A.R., Eperon G.E., Grancini G., D'Innocenzo V., Ball J.M., Stranks S.D., Snaith H.J., Petrozza A.	Modulating the Electron-Hole Interaction in a Hybrid Lead Halide Perovskite with an Electric Field	2015	Journal of the American Chemical Society	137	49	15451	15459	10.1021/jacs.5b09085	Despite rapid developments in both photovoltaic and light-emitting device performance, the understanding of the optoelectronic properties of hybrid lead halide perovskites is still incomplete. In particular, the polarizability of the material, the presence of molecular dipoles, and their influence on the dynamics of the photoexcitations remain an open issue to be clarified. Here, we investigate t…	2-s2.0-84950335612	No	No	X	\	\	\	\	\	\	\	\	\	\	\
8671	Scopus	Nwokolo S.C., Ogbulezie J.C.	A qualitative review of empirical models for estimating diffuse solar radiation from experimental data in Africa	2018	Renewable and Sustainable Energy Reviews	92	NA	353	393	10.1016/j.rser.2018.04.118	A good working knowledge of diffuse solar radiation (Hd) is of vital requirement for determining the gross primary productivity, net ecosystem, exchange of carbon dioxide, light use efficiency and changing colour of the sky. However, routine measurement of Hd is not available in most location across Africa. During the past 36 years in order to estimate Hd in the horizontal surface on hourly, dail…	2-s2.0-85046662450	No	No	X	\	\	\	\	\	\	\	\	\	\	\
9463	Scopus	An S., Huang Q., Chen P., Zhang L., Zhao Y., Zhang X.	Research Progress of Transparent Electrodes in Semi-transparent Perovskite and Tandem Solar Cells [半透明钙钛矿及叠层太阳电池中的透明电极研究综述]	2020	Cailiao Daobao/Materials Reports	34	2	03069	03079	10.11896/cldb.19010225	Recent progress in organic-inorganic halide perovskite solar cells (PSCs) has attracted great attention due to their impressive photovoltaic properties, and easy device manufacturing with low cost solution processes, emerging as one of the most promising and intriguing high efficiency solar cells. One of the interesting features of these high efficiency solar cells is the possibilities of making …	2-s2.0-85081698447	No	No	X	\	\	\	\	\	\	\	\	\	\	\
11577	Google_scholar	A Kangro	Preheating of ventilating air in animal houses by means of solar collectors, 2	1981	Specialmeddelande-Sveriges Lantbruksuniversitet …	NA	NA	NA	NA	NA	[Preheating of ventilating air in animal houses by means of solar collectors, 2] … [Preheating of ventilating air in animal houses by means of solar collectors, 2] [1981] … "[Preheating of …	NA	No	No	X	\	\	\	\	\	\	\	\	\	\	\
10637	Scopus	Shiyani T., Bagchi T.	Hybrid nanostructures for solar-energy-conversion applications	2020	Nanomaterials and Energy	9	1	39	46	10.1680/jnaen.19.00029	Solar energy harvesting through photovoltaic conversion is the most promising technology for renewable energy production. Nanoscience and nanotechnology have enabled the development of hybrid and multifunctional materials for harnessing solar energy. Hybrid nanomaterials consist of more than two nanomaterials to improve the individual performance of the components. In this paper, the authors expl…	2-s2.0-85126685531	No	No	X	\	\	\	\	\	\	\	\	\	\	\
7882	Scopus	Diehl R.H., Valdez E.W., Preston T.M., Wellik M.J., Cryan P.M.	Evaluating the effectiveness of wildlife detection and observation technologies at a solar power tower facility	2016	PLoS ONE	11	7	NA	NA	10.1371/journal.pone.0158115	Solar power towers produce electrical energy from sunlight at an industrial scale. Little is known about the effects of this technology on flying animals and few methods exist for automatically detecting or observing wildlife at solar towers and other tall anthropogenic structures. Smoking objects are sometimes observed co-occurring with reflected, concentrated light (“solar flux”) in the airspac…	2-s2.0-85024373264	No	No	CSP	\	\	\	\	\	\	\	\	\	\	\
7804	Scopus	Chiwamba S.H., Phiri J., Nkunika P.O.Y., Sikasote C., Kabemba M.M., Moonga M.N.	Automated fall armyworm (Spodoptera frugiperda, J.E. Smith) pheromone trap based on machine learning	2019	Journal of Computer Science	15	12	1759	1779	10.3844/JCSSP.2019.1759.1779	Maize is the main food crop that meets the nutritional needs of both humans and livestock in the sub-Saharan African region. Maize crop has in the recent past been threatened by the fall armyworm (Spodoptera frugiperda, J. E Smith) which has caused considerable maize yield losses in the region. Controlling this pest requires knowledge on the time, location and extent of infestation. In addition, …	2-s2.0-85087063220	No	No	X	\	\	\	\	\	\	\	\	\	\	\
7463	Scopus	Zhou Y., Chen J., Guo Q., Cao R., Zhu X.	Restoration of information obscured by mountainous shadows through landsat TM/ETM+ images without the use of DEM data: A new method	2014	IEEE Transactions on Geoscience and Remote Sensing	52	1	313	328	10.1109/TGRS.2013.2239651	Shadows in remotely sensed imagery occur when objects totally or partially occlude direct light from a source of illumination, generating great difficulty in land cover interpretation and classification because of the loss of spectral information of shaded pixels. In a mountainous environment with rough terrain, shadows are especially pronounced due to the differentiation of direct illumination b…	2-s2.0-84890437557	No	No	X	\	\	\	\	\	\	\	\	\	\	\
8010	Scopus	Garg S., Zimorski V., Martin W.F.	Endosymbiotic Theory	2016	Encyclopedia of Evolutionary Biology	NA	NA	511	517	10.1016/B978-0-12-800049-6.00191-8	Endosymbiotic theory designates a class of hypotheses that view various organelles in eukaryotic cells as descendants of endosymbionts, whereby the term endosymbiont designates a microbial cell that has come to live stably inside another microbial cell (a host). In its oldest and most familiar versions, endosymbiotic theory posits that mitochondria and plastids were once free-living bacteria. Mit…	2-s2.0-85042798666	No	No	X	\	\	\	\	\	\	\	\	\	\	\
5998	Scopus	Bauer C., Teuscher J., Brauer J.C., Punzi A., Marchioro A., Ghadiri E., De Jonghe J., Wielopolski M., Banerji N., Moser J.-E.	Dynamics and mechanisms of interfacial photoinduced electron transfer processes of third generation photovoltaics and photocatalysis	2011	Chimia	65	9	704	709	10.2533/chimia.2011.704	Photoinduced electron transfer (PET) across molecular/bulk interfaces has gained attention only recently and is still poorly understood. These interfaces offer an excellent case study, pertinent to a variety of photovoltaic systems, photo- and electrochemistry, molecular electronics, analytical detection, photography, and quantum confinement devices. They play in particular a key role in the emer…	2-s2.0-80054708870	No	No	X	\	\	\	\	\	\	\	\	\	\	\
8034	Scopus	Ghosh P., Kar A., Chakraborty A.L., Sharma S., Dutta A., Khatua S.	Photoelectrochemical water splitting with cobalt oxide coated gold nanorods under visible excitation	2019	Optics InfoBase Conference Papers	Part F143-EQEC 2019	NA	NA	NA	NA	Photocatalytic water splitting is a promising approach for converting solar energy to chemical energy in the form of hydrogen and oxygen molecules. Plasmonic nanoparticles have shown great potential as photocatalysts for water splitting due to their large absorption efficiency across the entire solar spectrum. Light absorption by nanoparticles leads to the formation of highly energetic electrons …	2-s2.0-85084576933	No	No	X	\	\	\	\	\	\	\	\	\	\	\
11542	Google_scholar	A CANDURA, A GUSMAN	Tests on a Traditional Building Subjiect 10 an Intense Solar Radiation to Be Used as Animals'	1982	NA	NA	NA	NA	NA	NA	NA	NA	No	No	X	\	\	\	\	\	\	\	\	\	\	\
11042	Scopus	[No author name available]	Proceedings - International Conference on Artificial Intelligence of Things, ICAIoT 2021	2021	Proceedings - International Conference on Artificial Intelligence of Things, ICAIoT 2021	NA	NA	NA	NA	NA	The proceedings contain 9 papers. The topics discussed include: a sustainable deep learning based computationally intelligent seafood monitoring system for fish species screening; particle swarm optimization for adaptive social-distance of neighborhood in the IoT and COVID-19 era; IoT-enabled lean manufacturing: use of IoT as a support tool for lean manufacturing; enhanced hybrid combiner scheme …	2-s2.0-85126251783	No	No	X	\	\	\	\	\	\	\	\	\	\	\
6340	Scopus	Goiri Í., Le K., Haque Md.E., Beauchea R., Nguyen T.D., Guitart J., Torres J., Bianchini R.	GreenSlot: Scheduling energy consumption in green datacenters	2011	Proceedings of 2011 SC - International Conference for High Performance Computing, Networking, Storage and Analysis	NA	NA	NA	NA	10.1145/2063384.2063411	In this paper, we propose GreenSlot, a parallel batch job scheduler for a datacenter powered by a photovoltaic solar array and the electrical grid (as a backup). GreenSlot predicts the amount of solar energy that will be available in the near future, and schedules the workload to maximize the green energy consumption while meeting the jobs'deadlines. If grid energy must be used to avoid deadline …	2-s2.0-83155190189	No	No	X	\	\	\	\	\	\	\	\	\	\	\
8729	Scopus	Patel B., Guo M., Izadpanah A., Shah N., Hellgardt K.	A review on hydrothermal pre-treatment technologies and environmental profiles of algal biomass processing	2016	Bioresource Technology	199	NA	288	299	10.1016/j.biortech.2015.09.064	The need for efficient and clean biomass conversion technologies has propelled Hydrothermal (HT) processing as a promising treatment option for biofuel production. This manuscript discussed its application for pre-treatment of microalgae biomass to solid (biochar), liquid (biocrude and biodiesel) and gaseous (hydrogen and methane) products via Hydrothermal Carbonisation (HTC), Hydrothermal Liquef…	2-s2.0-84956592589	No	No	X	\	\	\	\	\	\	\	\	\	\	\
7540	Scopus	[No author name available]	Selected Topics in Energy, Environment, Sustainable Development and Landscaping - 6th WSEAS International Conference on Energy, Environment, Ecosystems and Sustainable Development, EEESD'10, 3rd WSEAS International Conference on Landscape Architecture, LA'10	2010	Sel. Topics in Energy, Environ., Sustainable Dev. and Landscaping - 6th WSEAS Int. Conf. on Energy, Environ., Ecosystems and Sustainable Dev., EEESD'10, 3rd WSEAS Int. Conf. on Landsc. Archit., LA'10	NA	NA	NA	NA	NA	The proceedings contain 74 papers. The topics discussed include: developing energy-optimized photovoltaic applications using virtual instruments; initial imperfection influences on the structural behavior of steel portal frames with variable cross sections and some sustainability considerations - case study; concept of sustainable development in Romanian tourism operators' perception; analysis of…	2-s2.0-79958707679	No	No	X	\	\	\	\	\	\	\	\	\	\	\
4889	BA	Yin, Xiaobo; Yang, Ronggui; Tan, Gang; Fan, Shanhui	Terrestrial radiative cooling: Using the cold universe as a renewable and sustainable energy source	2020	Science (Washington D C)	370	6518, Sp. Iss. SI	786	790	10.1126/science.abb0971	Photonic materials designed at wavelength scales have enabled a range of emerging energy technologies, from solid-state lighting to efficient photovoltaics that have transformed global energy landscapes. Daytime passive radiative cooling materials shed heat from the ground to the cold universe by taking advantage of the terrestrial thermal radiation that is as large as the renewable solar energy.…	BIOABS:BACD202100087701	No	No	X	\	\	\	\	\	\	\	\	\	\	\
9670	Scopus	Crastan V.	Power Generation	2021	Springer Handbooks	NA	NA	45	130	10.1007/978-981-32-9938-2_2	The 1.5∘C climate target calls for rapid elimination of coal and oil for electricity production and the progressive reduction of the contribution of natural gas. This demands an enormous effort in the energy sector for the production of electricity using CO2-free energy sources. This chapter discusses five ways to generate electrical energy as sustainably as possible. The resulting grid stability…	2-s2.0-85104316199	No	No	X	\	\	\	\	\	\	\	\	\	\	\
7532	Scopus	[No author name available]	Proceedings of the 25th International Conference on Efficiency, Cost, Optimization and Simulation of Energy Conversion Systems and Processes, ECOS 2012	2012	Proceedings of the 25th International Conference on Efficiency, Cost, Optimization and Simulation of Energy Conversion Systems and Processes, ECOS 2012	7	NA	NA	NA	NA	The ECOS 2012: Effiency, Cost, Optimization and Simulation (of energy conversion systems and processes) summarizing the topics covered: Thermodynamics, Heat and Mass Transfer, Exergy and Second Law Analysis, Process Integration and Heat Exchanger Networks, Fluid Dynamics and Power Plant Components, Fuel Cells, Simulation of Energy Conversion System, Renewable Energies, Thermo-Economic Analysis an…	2-s2.0-84905234329	No	No	X	\	\	\	\	\	\	\	\	\	\	\
11466	Google_scholar	T Fouda, A Derbala, A Elmetwalli, ...	USING SOLAR ENERGY TO PRODUCE BIOGAS FROM ANIMAL WASTES	2015	… in Agriculture & Rural …	NA	NA	NA	NA	NA	… The main objectives of this research work were to study the possibility of using the stored energy from a solar panel with a heat exchanger to heat the cattle dung solution for a biogas …	NA	No	No	X	\	\	\	\	\	\	\	\	\	\	\
10629	Scopus	Shen W., He J., Yao S.	Green industrial policy in the post grid parity era: Governing integrated Solar+ projects in China	2021	Energy Policy	150	NA	NA	NA	10.1016/j.enpol.2020.112129	China has entered the age of grid-parity for solar PV technologies, which impose significant challenges for the Chinese government to continue its support on this fast growing sector. The traditional rationale and design of many green industrial policies (GIPs) in the renewable energy sector, such as the multi-tiered feed-in tariff system introduced at earlier stage, has become increasingly ineff…	2-s2.0-85098850627	No	No	X	\	\	\	\	\	\	\	\	\	\	\
9601	Scopus	Cărbunar M., Mintaș O., Sabău N.C., Borza I., Stanciu A., Pereș A., Venig A., Curilă M., Cărbunar M.L., Vidican T., Oneț C.	Effectiveness of Measures to Reduce the Influence of Global Climate Change on Tomato Cultivation in Solariums—Case Study: Crișurilor Plain, Bihor, Romania	2022	Agriculture (Switzerland)	12	5	NA	NA	10.3390/agriculture12050634	Tomatoes, one of the most appreciated vegetables consumed, are crops well adapted for cultivation in arid and semi-arid conditions, with the success of large yields guaranteed by covering water consumption through irrigation. Solar Pumps—SP are driven by Photovoltaic Panels—PV (SPAPV), eliminating the dependence on electricity or diesel; they are environmentally friendly because they generate car…	2-s2.0-85129711217	No	No	X	\	\	\	\	\	\	\	\	\	\	\
7125	Scopus	Shaffei M.F., Awad A.M., Hussein H.S., Mohammed M.S.	Nano structured aluminum oxide black coating for solar panels: Double anodization using much improved energy saving process	2015	ARPN Journal of Engineering and Applied Sciences	10	18	7983	7990	NA	Aluminium oxide coating with highly dense nanopores arranged in ordered close arrays was prepared. The recent two-steps anodization technique has been adopted for this purpose. An improved method for detaching the porous nonregular part from the barrier layer, resulting from the first anodization was suggested. More power saving have been assessed. It also ensures the use of non-toxic species. Th…	2-s2.0-84944931017	No	No	X	\	\	\	\	\	\	\	\	\	\	\
7925	Scopus	Endo R., Siriwardena H.D., Kondo A., Yamamoto C., Shimomura M.	Structural and chemical analysis of TiO 2 nanotube surface for dye-sensitized solar cells	2018	Applied Surface Science	439	NA	954	962	10.1016/j.apsusc.2018.01.124	One-dimensional TiO 2 nanotube (TNT) arrays were fabricated on fluorine-doped tin oxide glass substrate as the photoanodes for dye-sensitized solar cells (DSCs) using one-step ZnO nanorods template method. The depth profile analysis using X-ray photoelectron spectroscopy and ion sputtering indicated that a small amount of Zn species was attached on the TNT surface. Relationship of the properties …	2-s2.0-85041398883	No	No	X	\	\	\	\	\	\	\	\	\	\	\
2266	WOSCC	Moorlag, C; Sarkar, B; Sanrame, CN; Bauerle, P; Kaim, W; Wolf, MO	Conjugation length dependent ground and excited state electronic behavior in oligothienyl Ru complexes	2006	INORGANIC CHEMISTRY	45	18	7044	7046	10.1021/ic060912n	Photoexcitation of a bis(bipyridyl) Ru(II) complex bearing a phosphinopentathiophene ligand results in formation of a transient species with a lifetime of 2.2 As. The transient is attributed to the product of an intramolecular charge transfer from the pentathiophene ligand. EPR and UV/vis spectroelectrochemistry show that the HOMO is pentathienyl-based, while corresponding complexes with shorter …	WOS:000240033700006	No	No	X	\	\	\	\	\	\	\	\	\	\	\
8307	Scopus	Kim B.-J., Piao G., Kim S., Yang S.Y., Park Y., Han D.S., Shon H.K., Hoffmann M.R., Park H.	High-Efficiency Solar Desalination Accompanying Electrocatalytic Conversions of Desalted Chloride and Captured Carbon Dioxide	2019	ACS Sustainable Chemistry and Engineering	7	18	15320	15328	10.1021/acssuschemeng.9b02640	The sustainability of conventional water- and energy-associated systems is being examined in terms of water-energy nexus. This study presents a high-efficiency, off-grid solar desalination system for saline water (salinities 10 and 36 g L-1) that accompanies electrocatalytic oxidations of chloride and, consequently, urine via oxidized chlorine species while concomitantly producing formate from ca…	2-s2.0-85072652588	No	No	X	\	\	\	\	\	\	\	\	\	\	\
6487	Scopus	Ji S., Song K., Nguyen T.B., Kim N., Lim H.	Optimal moth eye nanostructure array on transparent glass towards broadband antireflection	2013	ACS Applied Materials and Interfaces	5	21	10731	10737	10.1021/am402881x	Broadband antireflection (AR) is essential for improving the photocurrent generation of photovoltaic modules or the enhancement of visibility in optical devices. Beyond conventional AR coating methods, moth eye mimicking nanostructures give new directions to enhance broadband antireflection through the selection of geometrical parameters, such as height, periodic distance, shape, and arrangement.…	2-s2.0-84887582062	No	No	X	\	\	\	\	\	\	\	\	\	\	\
7510	Scopus	[No author name available]	2013 International Conference on Future Energy and Materials Research, FEMR 2013	2013	Advanced Materials Research	772	NA	NA	NA	NA	The proceedings contain 157 papers. The special focus in this conference is on Polymer Materials and Plastic Materials Properties, Steel, Iron, Metalls, Alloys and their Applications, Building Materials and Constructions Engineering, Bio, Chemistry and Medical Materials and Engineering, Nanomaterials and Nanotechnologies, Manufacturing Materials and Engineering, Industry Engineering, Power, Energ…	2-s2.0-84884969410	No	No	X	\	\	\	\	\	\	\	\	\	\	\
9413	Scopus	Aguirre-Astrain A., Luévano-Hipólito E., Torres-Martínez L.M.	Integration of 2D printing technologies for AV2O6 (A=Ca, Sr, Ba)-MO (M=Cu, Ni, Zn) photocatalyst manufacturing to solar fuels production using seawater	2021	International Journal of Hydrogen Energy	46	75	37294	37310	10.1016/j.ijhydene.2021.09.007	The non-polluting nature of photocatalytic H2 production makes of interest the study of semiconductors for this process. Scale-up of the photocatalytic hydrogen process to a pilot plant requires the photocatalyst's immobilization to enhance the charge transfer and facilitate its recovery. In this work, screen-printed films from the AV2O6 (A = Ca, Sr, Ba) semiconductor family were fabricated and e…	2-s2.0-85115735102	No	No	X	\	\	\	\	\	\	\	\	\	\	\
9054	Scopus	Tablero C.	Optical properties of Sb(Se,Te)I and photovoltaic applications	2016	Journal of Alloys and Compounds	678	NA	18	22	10.1016/j.jallcom.2016.04.036	SbXI (X = Se, Te) are ferroelectric semiconductors that allow a variety of applications including optoelectronic and photovoltaic applications. An analysis of the optical properties is carried out starting from first-principles density-functional theory with orbital-dependent one-electron potentials. To go into the contributions to the optical properties more deeply, the absorption coefficients h…	2-s2.0-84962792168	No	No	P	\	\	\	\	\	\	\	\	\	\	\
6224	Scopus	Dereli Z., Yücedaǧ C., Pearce J.M.	Simple and low-cost method of planning for tree growth and lifetime effects on solar photovoltaic systems performance	2013	Solar Energy	95	NA	300	307	10.1016/j.solener.2013.06.019	The use of distributed solar photovoltaic (PV) systems is growing more common as solar energy conversion efficiencies increase while costs decrease. Thus, PV system installations are increasing in non-optimal locations such as those potentially shaded with trees. Tree-related shading can cause a significant power loss and an increasing collection of laws have been enacted and are under developmen…	2-s2.0-84880628405	No	No	PECO	\	\	\	\	\	\	\	\	\	\	\
7824	Scopus	Corona B., Cerrajero E., López D., San Miguel G.	Full environmental life cycle cost analysis of concentrating solar power technology: Contribution of externalities to overall energy costs	2016	Solar Energy	135	NA	758	768	10.1016/j.solener.2016.06.059	The aim of this work is to investigate the use of Full Environmental Life Cycle Costing (FeLCC) methodology to evaluate the economic performance of a 50 MW parabolic trough Concentrated Solar Power (CSP) plant operating in hybrid mode with different natural gas inputs (between 0% and 30%). The analysis is based on a plant located in Southern Spain and includes current financial incentives for the…	2-s2.0-84976570795	No	No	CSP	\	\	\	\	\	\	\	\	\	\	\
