# Supplementary material for: What evidence exists regarding the effects of photovoltaic panels on biodiversity? A critical systematic map protocol
Source: Environ Evid. 2022 Nov 29;11:36. doi: 10.1186/s13750-022-00291-x (PMC11378789; doi:10.1186/s13750-022-00291-x)
Supplement: Supplementary file 5 — Additional file 5. Critical appraisal sheet. [file 13750_2022_291_MOESM5_ESM.xlsx]

## Sheet: README
Dataset Name	Additional file 5. Critical appraisal sheet.xlsx
Author	Alix Lafitte
Date	2022-11-09
Tables
README	metadata concerning the document, pages
Critical Appraisal Tool	Critical appraisal criteria, questions and decisions
Critical appraisal preview	Pilot testing of critical appraisal criteria on 5 articles from the test list
Legend of attributes
Article_ID	Article unique identifier given by the review team
Study_ID	Study (i.e. one experimental design) unique identifier given by the review team
Source	article's source: 'WOSCC' Web of Science Core Collection; 'BA' Biological Abstract; 'ZR' Zoological Records, ''
Reviewer	'AL' Alix Lafitte; 'RS' Romain Sordello
General rules for coding
|	If applicable, multiple values are delimited with a pipe
NA	NA is used as a substitute for "not applicable"
Unknown	Unknown is used when information is not available

## Sheet: Critical Appraisal Tool
	Risk of biases	Question	Low	High	Unclear
	Confounding factors	- Are there potential confounding factors influencing the exposure/intervention or outcome? (e.g. different ecosystems between sites, additional uncontrolled exposures such as light, chemical or noise pollution)	- No or Seemingly no	- Yes or Seemingly yes	- Unknown or Unclear
	Post-exposure/intervention selection	- Are experimental sites/groups randomly and/or systematically selected and exchangeability can be assumed after the exposure/intervention?	- Yes or Seemingly yes	- No or Seemingly no	- Unknown or Unclear
	Attrition	- Were there any differences in missing data between experimental sites/groups during the study or the analysis?	- No or Seemingly no	- Yes or Seemingly yes	- Unknown or Unclear
	Misclassified comparison (Observational)	- Are exposure/intervention and comparator groups sufficiently well defined?	- Yes or Seemingly yes	- No or Seemingly no	- Unknown or Unclear
	Performance (Experimental)	- Was the exposure/intervention altered during the experiment and thus differed between experimental sites/groups?	- No or Seemingly no	- Yes or Seemingly yes	- Unknown or Unclear
	Detection	- Are they differences in how outcomes were measured between experimental groups/sites?	- No or Seemingly no	- Yes or Seemingly yes	- Unknown or Unclear
	Outcome reporting	- Are reported findings selectively disclosed?	- No or Seemingly no	- Yes or Seemingly yes	- Unknown or Unclear
	Outcome assessment	- Were assumptions for the applied statistical analyses violated? (e.g. normality, homoscedasticity)	- No or Seemingly no	- Yes or Seemingly yes	- Unknown or Unclear
	Exposure	- Are real (not simulated) photovoltaic or solar thermal panels used?	- Yes or Seemingly yes	- No or Seemingly no	- Unknown or Unclear

## Sheet: Critical appraisal preview
Article_ID	Study_ID	Source	Author	Title	Year	Journal	DOI	Reviewer	Study_type	Confounding factors	Risk of biases	Post-exposure/intervention selection	Risk of biases	Attrition	Risk of biases	Misclassified comparison	Risk of biases	Performance	Risk of biases	Detection	Risk of biases	Outcome reporting	Risk of biases	Outcome assessment	Risk of biases	Exposure	Risk of biases	Overall RISK OF BIAS	Comments
1	1a	Test_list	Black, TV; Robertson, BA	How to disguise evolutionary traps created by solar panels	2020	Journal of Insect Conservation	10.1007/s10841-019-00191-5	AL&RS	Experimental	No, equal time in all stations and alternating	Low	Seemingly yes	Low	Seemingly no	Low	NA	NA	Seemingly no	Low	Seemingly no	Low	Seemingly yes (in table discussion but not in results section for Dolicopodidae)	High	Unknown	High	No	High	HIGH	NA
2	2a	Test_list	Guiller, C et al.	Impacts of Solar Energy on Butterfly Communities in Mediterranean Agro-Ecosystems	2017	Environmental Progress & Sustainable Energy	10.1002/ep	AL&RS	Observational	No, homogeneous transects	Low	Seemingly yes (random butterfly sampling)	Low	Seemingly no	Low	Yes	Low	NA	NA	Seemingly no	Low	Seemingly no	Low	Seemingly no, not clear for GLM if normality and homoscedasticity verified but permutations and AICc	Low	Yes	Low	LOW	NA
3	3a	Test_list	Schindler, B et al.	Green roof and photovoltaic panel integration: Effects on plant and arthropod diversity and electricity production	2018	Journal of Environmental Management	10.1016/j.jenvman.2018.08.017	AL&RS	Experimental	Seemingly no	Low	Yes	Low	Seemingly no	Low	NA	NA	Seemingly no	Low	Yes, point-intercept interval changed but controlled	High	Seemingly no	Low	Seemingly no	Low	Yes	Low	HIGH	trimming of vegetaton same between plots but altered population
3	3b	Test_list	Schindler, B et al.	Green roof and photovoltaic panel integration: Effects on plant and arthropod diversity and electricity production	2018	Journal of Environmental Management	10.1016/j.jenvman.2018.08.017	AL&RS	Experimental	Seemingly no	Low	Yes, systematic	Low	Seemingly no	Low	NA	NA	Seemingly no	Low	Seemingly no	Low	Seemingly no	Low	Seemingly no	Low	Yes	Low	LOW	trimming of vegetaton same between plots but altered population
3	3c	Test_list	Schindler, B et al.	Green roof and photovoltaic panel integration: Effects on plant and arthropod diversity and electricity production	2018	Journal of Environmental Management	10.1016/j.jenvman.2018.08.017	AL&RS	Experimental	Seemingly no	Low	Yes, systematic	Low	Seemingly no	Low	NA	NA	Seemingly no	Low	Seemingly no	Low	Seemingly no	Low	Seemingly no	Low	Yes	Low	LOW	trimming of vegetaton same between plots but altered population
3	3d	Test_list	Schindler, B et al.	Green roof and photovoltaic panel integration: Effects on plant and arthropod diversity and electricity production	2018	Journal of Environmental Management	10.1016/j.jenvman.2018.08.017	AL&RS	Experimental	Seemingly no	Low	Yes	Low	Seemingly no	Low	NA	NA	Seemingly no	Low	Seemingly no	Low	Seemingly no	Low	Seemingly no	Low	Yes	Low	LOW	NA
4	4a	Test_list	Suuronen, A et al.	The Influence of Solar Power Plants on Microclimatic Conditions and the Biotic Community in Chilean Desert Environments	2017	Environmental Management	10.1007/s00267-017-0906-4	AL&RS	Observational	No, separate analyses due to different charactaristics of both sites	Low	Yes, random and same type of terrain for Reference sites	Low	Seemingly no	Low	Yes	Low	NA	NA	Seemingly no	Low	Seemingly no	Low	No, method from Zuur et al. 2009	Low	Yes	Low	LOW	different climates, elevations, vegetations, technologies, orientations, sizes between sites so different statistical analyses
5	5a	Test_list	Tanner, T et al.	Simulated solar panels create altered microhabitats in desert landforms	2020	Ecosphere	10.1002/ecs2.3089	AL&RS	Experimental	No, systematic choice of sites to ensure same features and random choice between C and E	Low	Seemingly yes (random plant sampling)	Low	Yes, no measurements in 2014 and no analysis for groups with too much 0	High	NA	NA	Yes, plastic sheet in 2016	High	Seemingly no	Low	Seemingly no	Low	Unknown for GLM	High	No	High	HIGH	NA
