# Supplementary material for: What evidence exists regarding the effects of photovoltaic panels on biodiversity? A critical systematic map protocol
Source: Environ Evid. 2022 Nov 29;11:36. doi: 10.1186/s13750-022-00291-x (PMC11378789; doi:10.1186/s13750-022-00291-x)
Supplement: Supplementary file 6 — Additional file 6. Codebook of systematic map database. [file 13750_2022_291_MOESM6_ESM.xlsx]

## Sheet: README
Dataset Name	Additional file 6. Codebook of systematic map database.xlsx
Author	Alix Lafitte
Date	2022-11-09
Tables
README	metadata concerning the document, pages
Metacoding codebook	List of metacoding variables and attributes
Map database preview	Pilot testing of metaconding variables on 5 articles from the test list
General rules for coding
|	If applicable, multiple values are delimited with a pipe
NA	NA is used as a substitute for "not applicable"
Unknown	Unknown is used when information is not available
Acronyms
PVST	Photovoltaic or solar thermal technologies
USSE	Utilty-scale Solar Energy facilities
BACRE/I	Before - After - Control - Reference - Exposure/Intervention
AL	Alix Lafitte

## Sheet: Metacoding codebook
	Variable	Description	Attributes
Bibliographic information	Article_ID	Article unique identifier given by the review team	Alphanumeric string of characters
	Study_ID	Study unique identifier given by the review team	Alphanumeric string of characters
	Obs_ID	Observation unique identifier given by the review team	Alphanumeric string of characters
	Source	Source of citation	WOSCC | BA | ZR | Scopus | Google_scholar | Specialised_site | Grey_literature | Review_team
	Author	Author of citation	Text
	Title	Title of citation	Text
	Year	Year of publication of citation	YYYY
	Journal	Publication journal	Text
	DOI	DOI of citation	Alphanumeric string of characters
	Language	Language of publication	English | French
	Doc_type	Publication type	Journal_article | Book_chapter |PhD_thesis | MSc_thesis | Technical_report
	Doc_content	Publication content	Meta_analysis | Review | Study
Review information	Reviewer	Name of reviewer performing data extraction	Text
	Risk_of_bias	Study internal validity assessment results	High | Low | Unclear
Study design	Location_raw	Raw location of study (e.g. coordinates, country)	Text
	Location	ISO 3166 alpha-3 code	Alphanumeric string of characters
	Climate	Type of biome (Köppen climate classification Peel et al. (2007), doi: 10.5194/hess-11-1633-2007)	Temperate | Arid | Continental | Tropical | Polar
	Duration	Duration of study/sampling time	Text
	Study_context	Context of study	In-situ | Ex-situ
	Sample_size	Number of sites sampled	Number
	Sample_within_site	If site, number of points sampled within experimental site	Number
	Study_type	Type of study	Experimental | Observational
	Comparator	Type of comparator	CE | CRE | BAE | BACE | BACRE | CI | CRI | BAI | BACI | BACRI
Population	Taxon_raw	Name of studied taxon as cited by authors	Text
	Taxon	Name of studied taxon as updated by the review team	Text
	Taxon_level	Level of studied taxon	Species | Genus | Family | Class | Phylum | Clade | Order
Exposure	PV_raw	Exposure as cited by authors	Text
	PV_technology	Technology of PVST panels	Monocrystalline | Polycristalline | Thin-film | Thermal | Simulated
	PV_situation	PVST panels situation	Water | Ground | Roof
	PV_size	What is the scale of the PVST installation?	Cell | Panel | Array |USSE
	USSE_tracking	If USSE, is there a solar tracking technology?	Yes | No
	USSE_fenced	If USSE, are there fences?	Yes | No
	USSE_land_use	Type of ecosystem previously at USSE	Text
	USSE_ecosystem	Type of ecosystem surrounding USSE	Text
	USSE_management	Type of management at USSE	Mowing | Grazing | etc
Outcome	Outcome _raw	Outcome as described by authors	Text
	Outcome	Type of outcome as defined by the review team	Mortality | Diversity | Abundance | Growth | Distribution | Physiology | Reproduction | Mobility | Morphology | Behaviour | Community | Habitat_alteration |Habitat_connectivity |etc
Comments	Comments	Additional information	Text

## Sheet: Map database preview
Article_ID	Study_ID	Obs_ID	Source	Author	Title	Year	Journal	DOI	Language	Doc_type	Doc_content	Reviewer	Risk_of_bias	Location_raw	Location	Climate	Duration	Study_context	Sample_size	Sample_within_site	Study_type	Comparator	Taxon_raw	Taxon	Taxon_level	PV_raw	PV_technology	PV_situation	PV_size	USSE_tracking	USSE_fenced	USSE_land_use	USSE_ecosystem	USSE_management	Outcome _raw	Outcome	Comments
1	1a	1a1	Test_list	Black, TV; Robertson, BA	How to disguise evolutionary traps created by solar panels	2020	Journal of Insect Conservation	10.1007/s10841-019-00191-5	English	Journal_article	Study	AL	High	"Saw Kill River, New York, U.S.A"	USA	Continental	"between July 24 and September 9, 2015"	In_situ	1	5	Experimental	CI	Ephemeroptera	Ephemeroptera	Order	"five refection-polarization patterns represented by painted, oil-flled (depth 0.5 cm) plastic trays (65×45×2 cm), each painted with a diferent confguration of non-polarizing white-gridding on a solid black background"	Simulated	Ground	Panel	NA	NA	NA	NA	NA	"We examined the effect of gridding treatment on the captures of four focal taxonomic groups of aquatic insects"	Behaviour	NA
1	1a	1a2	Test_list	Black, TV; Robertson, BA	How to disguise evolutionary traps created by solar panels	2020	Journal of Insect Conservation	10.1007/s10841-019-00191-5	English	Journal_article	Study	AL	High	"Saw Kill River, New York, U.S.A"	USA	Continental	"between July 24 and September 9, 2015"	In_situ	1	5	Experimental	CI	Trichoptera	Trichoptera	Order	"five refection-polarization patterns represented by painted, oil-flled (depth 0.5 cm) plastic trays (65×45×2 cm), each painted with a diferent confguration of non-polarizing white-gridding on a solid black background"	Simulated	Ground	Panel	NA	NA	NA	NA	NA	"We examined the effect of gridding treatment on the captures of four focal taxonomic groups of aquatic insects"	Behaviour	NA
1	1a	1a3	Test_list	Black, TV; Robertson, BA	How to disguise evolutionary traps created by solar panels	2020	Journal of Insect Conservation	10.1007/s10841-019-00191-5	English	Journal_article	Study	AL	High	"Saw Kill River, New York, U.S.A"	USA	Continental	"between July 24 and September 9, 2015"	In_situ	1	5	Experimental	CI	Simuliidae	Simuliidae	Family	"five refection-polarization patterns represented by painted, oil-flled (depth 0.5 cm) plastic trays (65×45×2 cm), each painted with a diferent confguration of non-polarizing white-gridding on a solid black background"	Simulated	Ground	Panel	NA	NA	NA	NA	NA	"We examined the effect of gridding treatment on the captures of four focal taxonomic groups of aquatic insects"	Behaviour	NA
1	1a	1a4	Test_list	Black, TV; Robertson, BA	How to disguise evolutionary traps created by solar panels	2020	Journal of Insect Conservation	10.1007/s10841-019-00191-5	English	Journal_article	Study	AL	High	"Saw Kill River, New York, U.S.A"	USA	Continental	"between July 24 and September 9, 2015"	In_situ	1	5	Experimental	CI	Chironomidae	Chironomidae	Family	"five refection-polarization patterns represented by painted, oil-flled (depth 0.5 cm) plastic trays (65×45×2 cm), each painted with a diferent confguration of non-polarizing white-gridding on a solid black background"	Simulated	Ground	Panel	NA	NA	NA	NA	NA	"We examined the effect of gridding treatment on the captures of four focal taxonomic groups of aquatic insects"	Behaviour	NA
1	1a	1a5	Test_list	Black, TV; Robertson, BA	How to disguise evolutionary traps created by solar panels	2020	Journal of Insect Conservation	10.1007/s10841-019-00191-5	English	Journal_article	Study	AL	High	"Saw Kill River, New York, U.S.A"	USA	Continental	"between July 24 and September 9, 2015"	In_situ	1	5	Experimental	CI	Dolichopodidae	Dolichopodidae	Family	"five refection-polarization patterns represented by painted, oil-flled (depth 0.5 cm) plastic trays (65×45×2 cm), each painted with a diferent confguration of non-polarizing white-gridding on a solid black background"	Simulated	Ground	Panel	NA	NA	NA	NA	NA	"We examined the effect of gridding treatment on the captures of four focal taxonomic groups of aquatic insects"	Behaviour	NA
2	2a	2a1	Test_list	Guiller, C et al.	Impacts of Solar Energy on Butterfly Communities in Mediterranean Agro-Ecosystems	2017	Environmental Progress & Sustainable Energy	10.1002/ep	English	Journal_article	Study	AL	Low	"southeastern France (Puyloubier; 43830’N, 5839’E; Figure 1) and represents a 3 * 3 km window centered on a USSE"	FRA	Temperate	"between 6 July and 28 August 2015"	In_situ	3	5	Observational	CE	Butterfly	Lepidoptera	Order	"The facility was constructed in 2010 on a historically disturbed area, a former clay quarry and was thus not installed at the expense of a natural area. This ground mounted photovoltaic system extends over 18 ha with a capacity of 6.5 MW. The facility is embedded in a Mediterranean agro-ecosystem landscape dominated by vineyards (47.4% of the study site; average size of the vineyards: 2.3 6 3.4 …	Unknown	Ground	USSE	Unknown	Unknown	Clay quarry	Vineyards, seminatural grasslands, woody habitats and built areas	Unknown	"We recorded the presence and abundance of butterfly species in 15 transects scattered across the study site"	Abundance	No transect in USSE because denied access
2	2a	2a2	Test_list	Guiller, C et al.	Impacts of Solar Energy on Butterfly Communities in Mediterranean Agro-Ecosystems	2017	Environmental Progress & Sustainable Energy	10.1002/ep	English	Journal_article	Study	AL	Low	"southeastern France (Puyloubier; 43830’N, 5839’E; Figure 1) and represents a 3 * 3 km window centered on a USSE"	FRA	Temperate	"between 6 July and 28 August 2015"	In_situ	3	5	Observational	CE	Butterfly	Lepidoptera	Order	"The facility was constructed in 2010 on a historically disturbed area, a former clay quarry and was thus not installed at the expense of a natural area. This ground mounted photovoltaic system extends over 18 ha with a capacity of 6.5 MW. The facility is embedded in a Mediterranean agro-ecosystem landscape dominated by vineyards (47.4% of the study site; average size of the vineyards: 2.3 6 3.4 …	Unknown	Ground	USSE	Unknown	Unknown	Clay quarry	Vineyards, seminatural grasslands, woody habitats and built areas	Unknown	"Least-cost modeling depicts the line that minimizes the cumulative cost of moving from a source to a destination patch [15] across a resistance map"	Mobility	Modelling
3	3a	3a1	Test_list	Schindler, B et al.	Green roof and photovoltaic panel integration: Effects on plant and arthropod diversity and electricity production	2018	Journal of Environmental Management	10.1016/j.jenvman.2018.08.017	English	Journal_article	Study	AL	High	"University of Haifa in Haifa, Israel (32.7617N, 35.0192E)"	ISR	Temperate	"early April 2016 and late March 2017"	In_situ	5	5	Experimental	CI	"Cichorium pumilum, Ranunculus scandicinus, Hirschfeldia incana, Daucus broteri, Lavatera cretica, Stipa capensis, Ricotia lunaria, Chrysanthemum coronarium, Anthemis pseudocotula, Lomelosia prolifera, Agrostemma gracile, Capsella bursa-pastoris, Heliotropium europaeum, Echium judaeum, Chaetosciadium trichospermum, Lagurus ovatus, Trifolium purpureum, Trifolium palaestinum, Silene aegyptiaca, and…	Angiosperma	Clade	"In plots containing PV, the plots were constructed around a 1 × 2 m, 250 W panel (JA Solar) placed 50 cm above ground level at a 20° angle on 1 m long pavement stones."	Unknown	Roof	Panel	NA	NA	NA	NA	NA	"A point-intercept method (Jonasson, 1988) was used to measure abundance and richness of species along five transects in green roof plots in early April 2016 and late March 2017"	Abundance	NA
3	3a	3a2	Test_list	Schindler, B et al.	Green roof and photovoltaic panel integration: Effects on plant and arthropod diversity and electricity production	2018	Journal of Environmental Management	10.1016/j.jenvman.2018.08.017	English	Journal_article	Study	AL	High	"University of Haifa in Haifa, Israel (32.7617N, 35.0192E)"	ISR	Temperate	"early April 2016 and late March 2017"	In_situ	5	5	Experimental	CI	"Cichorium pumilum, Ranunculus scandicinus, Hirschfeldia incana, Daucus broteri, Lavatera cretica, Stipa capensis, Ricotia lunaria, Chrysanthemum coronarium, Anthemis pseudocotula, Lomelosia prolifera, Agrostemma gracile, Capsella bursa-pastoris, Heliotropium europaeum, Echium judaeum, Chaetosciadium trichospermum, Lagurus ovatus, Trifolium purpureum, Trifolium palaestinum, Silene aegyptiaca, and…	Angiosperma	Clade	"In plots containing PV, the plots were constructed around a 1 × 2 m, 250 W panel (JA Solar) placed 50 cm above ground level at a 20° angle on 1 m long pavement stones."	Unknown	Roof	Panel	NA	NA	NA	NA	NA	"A point-intercept method (Jonasson, 1988) was used to measure abundance and richness of species along five transects in green roof plots in early April 2016 and late March 2017"	Diversity	NA
3	3b	3b1	Test_list	Schindler, B et al.	Green roof and photovoltaic panel integration: Effects on plant and arthropod diversity and electricity production	2018	Journal of Environmental Management	10.1016/j.jenvman.2018.08.017	English	Journal_article	Study	AL	Low	"University of Haifa in Haifa, Israel (32.7617N, 35.0192E)"	ISR	Temperate	"During late July and early August of both years"	In_situ	5	Unknown	Experimental	CI	"Sedum sediforme"	Petrosedum sediforme	Species	"In plots containing PV, the plots were constructed around a 1 × 2 m, 250 W panel (JA Solar) placed 50 cm above ground level at a 20° angle on 1 m long pavement stones."	Unknown	Roof	Panel	NA	NA	NA	NA	NA	"During late July and early August of both years length of sedum was measured in the 30 cm in front of the panel and underneath the panel and corresponding areas in plots without panels"	Growth	NA
3	3c	3c1	Test_list	Schindler, B et al.	Green roof and photovoltaic panel integration: Effects on plant and arthropod diversity and electricity production	2018	Journal of Environmental Management	10.1016/j.jenvman.2018.08.017	English	Journal_article	Study	AL	Low	"University of Haifa in Haifa, Israel (32.7617N, 35.0192E)"	ISR	Temperate	Flowering season	In_situ	5	Unknown	Experimental	CI	"Cichorium pumilum, Ranunculus scandicinus, Hirschfeldia incana, Daucus broteri, Lavatera cretica, Stipa capensis, Ricotia lunaria, Chrysanthemum coronarium, Anthemis pseudocotula, Lomelosia prolifera, Agrostemma gracile, Capsella bursa-pastoris, Heliotropium europaeum, Echium judaeum, Chaetosciadium trichospermum, Lagurus ovatus, Trifolium purpureum, Trifolium palaestinum, Silene aegyptiaca, and…	Angiosperma	Clade	"In plots containing PV, the plots were constructed around a 1 × 2 m, 250 W panel (JA Solar) placed 50 cm above ground level at a 20° angle on 1 m long pavement stones."	Unknown	Roof	Panel	NA	NA	NA	NA	NA	"Throughout the flowering season, the identity of species flowering in each plot was recorded on a weekly basis"	Reproduction	NA
3	3d	3d1	Test_list	Schindler, B et al.	Green roof and photovoltaic panel integration: Effects on plant and arthropod diversity and electricity production	2018	Journal of Environmental Management	10.1016/j.jenvman.2018.08.017	English	Journal_article	Study	AL	Low	"University of Haifa in Haifa, Israel (32.7617N, 35.0192E)"	ISR	Temperate	"from December 2016 through May 2017"	In_situ	5	3	Experimental	CI	Arthropod	Arthropoda	Phylum	"In plots containing PV, the plots were constructed around a 1 × 2 m, 250 W panel (JA Solar) placed 50 cm above ground level at a 20° angle on 1 m long pavement stones."	Unknown	Roof	Panel	NA	NA	NA	NA	NA	"Three pitfall traps, 9 cm in height and 6.5 cm in diameter at the top, were placed in each plot, in the front southern corner, back northern corner, and center of the plot in late October 2016, and arthropods were collected monthly for three days from December 2016 through May 2017 by filling the traps with 20 mL of 50% propylene glycol. When plots were inactive, the fluid filled cup was replace…	Abundance	NA
3	3d	3d2	Test_list	Schindler, B et al.	Green roof and photovoltaic panel integration: Effects on plant and arthropod diversity and electricity production	2018	Journal of Environmental Management	10.1016/j.jenvman.2018.08.017	English	Journal_article	Study	AL	Low	"University of Haifa in Haifa, Israel (32.7617N, 35.0192E)"	ISR	Temperate	"from December 2016 through May 2017"	In_situ	5	3	Experimental	CI	Arthropod	Arthropoda	Phylum	"In plots containing PV, the plots were constructed around a 1 × 2 m, 250 W panel (JA Solar) placed 50 cm above ground level at a 20° angle on 1 m long pavement stones."	Unknown	Roof	Panel	NA	NA	NA	NA	NA	"Three pitfall traps, 9 cm in height and 6.5 cm in diameter at the top, were placed in each plot, in the front southern corner, back northern corner, and center of the plot in late October 2016, and arthropods were collected monthly for three days from December 2016 through May 2017 by filling the traps with 20 mL of 50% propylene glycol. When plots were inactive, the fluid filled cup was replace…	Diversity	NA
4	4a	4a1	Test_list	Suuronen, A et al.	The Influence of Solar Power Plants on Microclimatic Conditions and the Biotic Community in Chilean Desert Environments	2017	Environmental Management	10.1007/s00267-017-0906-4	English	Journal_article	Study	AL	Low	"Copiapó Valley in the Atacama region (27° 44.11′ S, 70° 11.45′ W)" | "Pozo Almonte city in Tarapacá region (20° 15.37′ S, 69° 44.82′ W)"	CHL	Arid	"PSPS was studied during September and November 2013, and PAS3 during January and February 2014"	In_situ	6	10	Observational	CRE	Arthropod	Arthropoda	Phylum	"Panel mounts are north-facing and they cover an area of 1.0 ha with 0.5 ha of arrays with a total of 42 panels (Fig. 1). PSPS has a power output of 0.3 MW" | "The PAS3 consists of 58,560 panel mounts with 102 solar trackers, allowing the array to follow the Sun. This plant covers an area of 126 ha with 33 ha of arrays installed facing East in the morning and turning towards West during the day. …	Unknown	Ground	USSE	Yes (PAS3) | No (PSPS)	Yes	"former agricultural land"	"The vegetation is semi-desert scrub" (PSPS) | "vegetation is very scarce" (PAS3)	Unknown	"for each sampling unit within each sampling time, richness (S), abundance (N), and species composition were estimated."	Abundance	NA
4	4a	4a2	Test_list	Suuronen, A et al.	The Influence of Solar Power Plants on Microclimatic Conditions and the Biotic Community in Chilean Desert Environments	2017	Environmental Management	10.1007/s00267-017-0906-4	English	Journal_article	Study	AL	Low	"Copiapó Valley in the Atacama region (27° 44.11′ S, 70° 11.45′ W)" | "Pozo Almonte city in Tarapacá region (20° 15.37′ S, 69° 44.82′ W)"	CHL	Arid	"PSPS was studied during September and November 2013, and PAS3 during January and February 2014"	In_situ	6	10	Observational	CRE	Arthropod	Arthropoda	Phylum	"Panel mounts are north-facing and they cover an area of 1.0 ha with 0.5 ha of arrays with a total of 42 panels (Fig. 1). PSPS has a power output of 0.3 MW" | "The PAS3 consists of 58,560 panel mounts with 102 solar trackers, allowing the array to follow the Sun. This plant covers an area of 126 ha with 33 ha of arrays installed facing East in the morning and turning towards West during the day. …	Unknown	Ground	USSE	Yes (PAS3) | No (PSPS)	Yes	"former agricultural land"	"The vegetation is semi-desert scrub" (PSPS) | "vegetation is very scarce" (PAS3)	Unknown	"for each sampling unit within each sampling time, richness (S), abundance (N), and species composition were estimated."	Diversity	NA
5	5a	5a1	Test_list	Tanner, T et al.	Simulated solar panels create altered microhabitats in desert landforms	2020	Ecosphere	10.1002/ecs2.3089	English	Journal_article	Study	AL	High	"western Mojave Desert"	USA	Arid	"During late March or early April 2012–2018"	In_situ	2	40	Experimental	CI	"creosote scrub and flourishing annual plant communities"	Angiosperma	Clade	"We built experimental panels measuring 0.37 m2 , using rebar frames to mount them at a 30° angle ~0.2 m off the ground. In summer of 2016, we covered panels with clear plastic sheeting (4-mm Coroplast, Corrugated Plastics.net, Hillsborough, New Jersey, USA) to improve rainfall runoff."	Simulated	Ground	Panel	NA	NA	NA	NA	NA	"we counted the number of species present in each plot and the total number of individuals per species"	Abundance	NA
5	5a	5a2	Test_list	Tanner, T et al.	Simulated solar panels create altered microhabitats in desert landforms	2020	Ecosphere	10.1002/ecs2.3089	English	Journal_article	Study	AL	High	"western Mojave Desert"	USA	Arid	"During late March or early April 2012–2018"	In_situ	2	40	Experimental	CI	"creosote scrub and flourishing annual plant communities"	Angiosperma	Clade	"We built experimental panels measuring 0.37 m2 , using rebar frames to mount them at a 30° angle ~0.2 m off the ground. In summer of 2016, we covered panels with clear plastic sheeting (4-mm Coroplast, Corrugated Plastics.net, Hillsborough, New Jersey, USA) to improve rainfall runoff."	Simulated	Ground	Panel	NA	NA	NA	NA	NA	we counted the number of species present in each plot and the total number of individuals per species	Diversity	NA
